# Supplementary material for: Multiscale topology classifies cells in subcellular spatial transcriptomics
Source: Nature. 2024 Jun 19;630(8018):943–9. doi: 10.1038/s41586-024-07563-1 (PMC11208150; doi:10.1038/s41586-024-07563-1)
Supplement: Supplementary file 3 — Source Data Fig. 2 [file 41586_2024_7563_MOESM3_ESM.xlsx]

## Sheet: 2c (Accuracy)
Iteration	Modal accuracy	RCTD accuracy	TopACT accuracy
0	0.688556	0.662772	0.8106
1	0.689212	0.662832	0.802008
2	0.70504	0.67988	0.813944
3	0.686012	0.656264	0.803676
4	0.691996	0.666948	0.796296
5	0.677736	0.652912	0.80086
6	0.70268	0.678052	0.816684
7	0.691632	0.670328	0.813156
8	0.692076	0.669564	0.813808
9	0.683336	0.657284	0.798712
10	0.699544	0.676164	0.805772
11	0.689464	0.668652	0.800508
12	0.688344	0.66656	0.809008
13	0.686088	0.657464	0.80728
14	0.687804	0.663896	0.804452
15	0.715276	0.688428	0.811112
16	0.693872	0.6648	0.806012
17	0.691628	0.666268	0.808716
18	0.6861	0.658428	0.803176
19	0.698444	0.67244	0.81332
20	0.697612	0.671132	0.799636
21	0.686328	0.660096	0.80598
22	0.7038	0.684428	0.807312
23	0.69904	0.676988	0.816408
24	0.689768	0.664756	0.801056
25	0.680344	0.656464	0.799284
26	0.686904	0.660192	0.806848
27	0.683008	0.65258	0.810528
28	0.682404	0.654516	0.81664
29	0.715144	0.690336	0.813192
30	0.684432	0.655456	0.802308
31	0.686496	0.665796	0.803028
32	0.702192	0.677396	0.808896
33	0.69012	0.669	0.803528
34	0.68684	0.660136	0.802732
35	0.68776	0.660676	0.794724
36	0.701056	0.678876	0.819664
37	0.70204	0.673524	0.814188
38	0.700784	0.678028	0.811488
39	0.6866	0.658452	0.800436
40	0.701748	0.676412	0.808496
41	0.7039	0.6836	0.814728
42	0.711116	0.693828	0.810364
43	0.699076	0.673856	0.808656
44	0.676276	0.64866	0.798952
45	0.679544	0.651112	0.798608
46	0.701424	0.67988	0.805028
47	0.683768	0.654096	0.8098
48	0.702784	0.678496	0.805812
49	0.694144	0.669036	0.79844
50	0.699716	0.67632	0.817012
51	0.700876	0.6761	0.805372
52	0.694224	0.66714	0.800512
53	0.689288	0.6638	0.808792
54	0.69598	0.670848	0.808388
55	0.677152	0.653192	0.79392
56	0.693432	0.666932	0.803344
57	0.693312	0.66528	0.810356
58	0.692796	0.667112	0.81448
59	0.682156	0.658116	0.806072
60	0.683296	0.657616	0.804328
61	0.693556	0.664364	0.813784
62	0.705812	0.682864	0.812248
63	0.687968	0.661844	0.80894
64	0.691888	0.663028	0.799324
65	0.701388	0.678772	0.81716
66	0.68994	0.662408	0.80976
67	0.7055	0.681356	0.815252
68	0.700568	0.673068	0.808272
69	0.67916	0.653696	0.807496
70	0.70034	0.67842	0.806816
71	0.691584	0.664316	0.805616
72	0.686856	0.66298	0.804976
73	0.69268	0.668244	0.802384
74	0.697684	0.675212	0.812788
75	0.692552	0.671864	0.810144
76	0.699416	0.67484	0.806112
77	0.707916	0.685292	0.819364
78	0.683776	0.659828	0.807072
79	0.689588	0.663384	0.812004
80	0.700104	0.67664	0.809844
81	0.683032	0.658436	0.80198
82	0.697428	0.675872	0.814372
83	0.698976	0.671404	0.809532
84	0.67602	0.650804	0.803004
85	0.689768	0.665172	0.802348
86	0.704648	0.6758	0.807556
87	0.693952	0.663068	0.800456
88	0.688772	0.65338	0.810316
89	0.70762	0.685356	0.822204
90	0.685768	0.659172	0.806196
91	0.698312	0.668396	0.809384
92	0.683556	0.656048	0.8094
93	0.691016	0.668932	0.81338
94	0.7018	0.67776	0.813404
95	0.691152	0.663172	0.803608
96	0.708832	0.682516	0.810368
97	0.686248	0.659292	0.795016
98	0.686296	0.658828	0.807604
99	0.697952	0.670696	0.817664

## Sheet: 2d (Sparse recall)
Iteration	Total Immune	Total Pods	Total Urothelium	Found Immune	Found Pods	Found Urothelium	Recall (Immune)	Recall (Pods)	Recall (Urothelium)	Missed (Immune)	Missed (Pods)	Missed (Urothelium)
0	8	5	3	7	5	3	0.875	1	1	1	0	0
1	10	5	4	8	4	3	0.8	0.8	0.75	2	1	1
2	9	1	1	8	1	1	0.889	1	1	1	0	0
3	9	2	2	8	1	2	0.889	0.5	1	1	1	0
4	22	3	2	18	3	1	0.818	1	0.5	4	0	1
5	16	3	3	15	3	2	0.938	1	0.667	1	0	1
6	20	1	2	18	0	2	0.9	0	1	2	1	0
7	16	4	2	15	4	2	0.938	1	1	1	0	0
8	14	4	2	14	4	2	1	1	1	0	0	0
9	16	1	2	13	1	2	0.812	1	1	3	0	0
10	16	7	1	14	6	1	0.875	0.857	1	2	1	0
11	11	1	3	10	1	3	0.909	1	1	1	0	0
12	12	2	2	11	1	2	0.917	0.5	1	1	1	0
13	12	3	2	11	1	2	0.917	0.333	1	1	2	0
14	17	5	4	14	5	4	0.824	1	1	3	0	0
15	12	2	2	10	2	2	0.833	1	1	2	0	0
16	16	1	4	15	0	3	0.938	0	0.75	1	1	1
17	14	0	5	14	0	4	1		0.8	0	0	1
18	8	2	3	7	2	2	0.875	1	0.667	1	0	1
19	15	5	5	13	5	4	0.867	1	0.8	2	0	1
20	16	4	1	14	4	1	0.875	1	1	2	0	0
21	18	4	4	16	4	4	0.889	1	1	2	0	0
22	17	1	2	12	0	2	0.706	0	1	5	1	0
23	10	7	0	7	6	0	0.7	0.857		3	1	0
24	15	3	1	14	3	1	0.933	1	1	1	0	0
25	14	1	1	11	1	1	0.786	1	1	3	0	0
26	10	3	4	9	2	3	0.9	0.667	0.75	1	1	1
27	16	1	1	15	0	1	0.938	0	1	1	1	0
28	9	4	1	8	4	1	0.889	1	1	1	0	0
29	17	4	3	17	2	3	1	0.5	1	0	2	0
30	17	2	2	13	2	2	0.765	1	1	4	0	0
31	14	0	3	14	0	3	1		1	0	0	0
32	13	2	5	13	2	3	1	1	0.6	0	0	2
33	21	1	1	21	1	1	1	1	1	0	0	0
34	11	4	2	11	4	2	1	1	1	0	0	0
35	10	3	2	9	3	2	0.9	1	1	1	0	0
36	11	0	1	10	0	1	0.909		1	1	0	0
37	9	4	3	9	4	2	1	1	0.667	0	0	1
38	18	1	2	18	1	1	1	1	0.5	0	0	1
39	17	3	2	14	2	2	0.824	0.667	1	3	1	0
40	10	6	2	8	6	2	0.8	1	1	2	0	0
41	6	2	2	5	2	1	0.833	1	0.5	1	0	1
42	9	5	2	9	4	1	1	0.8	0.5	0	1	1
43	13	3	1	12	3	1	0.923	1	1	1	0	0
44	15	3	0	12	1	0	0.8	0.333		3	2	0
45	20	7	1	17	6	1	0.85	0.857	1	3	1	0
46	12	2	1	11	2	1	0.917	1	1	1	0	0
47	14	1	1	13	1	1	0.929	1	1	1	0	0
48	17	4	1	16	2	1	0.941	0.5	1	1	2	0
49	18	4	3	15	3	2	0.833	0.75	0.667	3	1	1
50	12	4	1	12	3	1	1	0.75	1	0	1	0
51	16	2	2	15	2	2	0.938	1	1	1	0	0
52	15	5	2	12	5	2	0.8	1	1	3	0	0
53	14	0	1	11	0	1	0.786		1	3	0	0
54	16	3	1	13	3	1	0.812	1	1	3	0	0
55	13	7	2	12	7	2	0.923	1	1	1	0	0
56	17	5	3	16	5	3	0.941	1	1	1	0	0
57	11	1	2	10	1	1	0.909	1	0.5	1	0	1
58	14	3	2	13	3	1	0.929	1	0.5	1	0	1
59	13	4	2	13	3	2	1	0.75	1	0	1	0
60	12	3	2	11	3	2	0.917	1	1	1	0	0
61	7	7	4	7	5	3	1	0.714	0.75	0	2	1
62	11	3	1	10	3	1	0.909	1	1	1	0	0
63	14	2	5	11	2	5	0.786	1	1	3	0	0
64	14	0	3	11	0	3	0.786		1	3	0	0
65	13	3	3	9	3	3	0.692	1	1	4	0	0
66	7	2	1	7	2	1	1	1	1	0	0	0
67	14	1	2	13	1	2	0.929	1	1	1	0	0
68	12	2	5	12	1	5	1	0.5	1	0	1	0
69	17	4	1	14	4	1	0.824	1	1	3	0	0
70	11	4	1	10	4	1	0.909	1	1	1	0	0
71	14	2	2	9	2	2	0.643	1	1	5	0	0
72	13	5	3	13	5	3	1	1	1	0	0	0
73	22	3	2	19	2	2	0.864	0.667	1	3	1	0
74	8	4	0	7	3	0	0.875	0.75		1	1	0
75	13	4	1	12	4	1	0.923	1	1	1	0	0
76	13	4	3	11	3	3	0.846	0.75	1	2	1	0
77	12	1	2	9	1	2	0.75	1	1	3	0	0
78	20	0	2	17	0	2	0.85		1	3	0	0
79	14	1	5	10	1	4	0.714	1	0.8	4	0	1
80	15	5	6	14	4	6	0.933	0.8	1	1	1	0
81	14	2	4	13	2	4	0.929	1	1	1	0	0
82	9	7	3	8	5	3	0.889	0.714	1	1	2	0
83	13	2	5	12	2	5	0.923	1	1	1	0	0
84	12	5	6	12	4	5	1	0.8	0.833	0	1	1
85	12	2	3	10	1	3	0.833	0.5	1	2	1	0
86	21	3	2	20	2	2	0.952	0.667	1	1	1	0
87	14	4	5	10	4	4	0.714	1	0.8	4	0	1
88	13	0	2	11	0	2	0.846		1	2	0	0
89	9	2	2	9	2	2	1	1	1	0	0	0
90	10	1	6	9	1	6	0.9	1	1	1	0	0
91	12	8	1	10	8	1	0.833	1	1	2	0	0
92	14	3	2	11	3	1	0.786	1	0.5	3	0	1
93	14	1	2	14	1	2	1	1	1	0	0	0
94	17	5	5	16	5	5	0.941	1	1	1	0	0
95	13	2	5	11	2	5	0.846	1	1	2	0	0
96	12	7	3	12	6	3	1	0.857	1	0	1	0
97	17	3	2	15	3	2	0.882	1	1	2	0	0
98	15	4	1	15	4	1	1	1	1	0	0	0
99	10	2	1	8	2	1	0.8	1	1	2	0	0

## Sheet: 2e (Diffusion)
Iteration	Diffusion (um)	Modal accuracy	RCTD accuracy	TopACT accuracy
0	1	0.688556	0.663608	0.800224
1	1	0.689212	0.665268	0.794328
2	1	0.70504	0.680484	0.804816
3	1	0.686012	0.65918	0.793176
4	1	0.691996	0.662932	0.78496
5	1	0.677736	0.65322	0.789188
6	1	0.70268	0.675332	0.80856
7	1	0.691632	0.666976	0.80222
8	1	0.692076	0.668452	0.806644
9	1	0.683336	0.656524	0.787432
10	2	0.699544	0.669548	0.777692
11	2	0.689464	0.662828	0.776448
12	2	0.688344	0.661824	0.784364
13	2	0.686088	0.66182	0.781952
14	2	0.687804	0.660732	0.778784
15	2	0.715276	0.690928	0.784776
16	2	0.693872	0.663248	0.78112
17	2	0.691628	0.66262	0.783508
18	2	0.6861	0.653932	0.775948
19	2	0.698444	0.672556	0.786612
20	3	0.697612	0.666664	0.751176
21	3	0.686328	0.652896	0.756272
22	3	0.7038	0.676428	0.759992
23	3	0.69904	0.669168	0.763292
24	3	0.689768	0.660132	0.752828
25	3	0.680344	0.650228	0.749612
26	3	0.686904	0.656448	0.761464
27	3	0.683008	0.652796	0.7643
28	3	0.682404	0.649436	0.765548
29	3	0.715144	0.68638	0.766244
30	4	0.684432	0.648416	0.727308
31	4	0.686496	0.654576	0.724332
32	4	0.702192	0.666252	0.73578
33	4	0.69012	0.65666	0.729396
34	4	0.68684	0.647068	0.715688
35	4	0.68776	0.6502	0.7142
36	4	0.701056	0.664504	0.745804
37	4	0.70204	0.659724	0.744084
38	4	0.700784	0.66418	0.735228
39	4	0.6866	0.649652	0.722196
40	5	0.701748	0.657468	0.699224
41	5	0.7039	0.671544	0.705608
42	5	0.711116	0.66852	0.70408
43	5	0.699076	0.660448	0.6966
44	5	0.676276	0.635876	0.688708
45	5	0.679544	0.630196	0.684304
46	5	0.701424	0.658604	0.693244
47	5	0.683768	0.639688	0.702092
48	5	0.702784	0.655152	0.69596
49	5	0.694144	0.644448	0.688632
50	6	0.699716	0.649568	0.669236
51	6	0.700876	0.636156	0.653668
52	6	0.694224	0.637756	0.659604
53	6	0.689288	0.634852	0.664436
54	6	0.69598	0.642956	0.66178
55	6	0.677152	0.619684	0.636072
56	6	0.693432	0.63274	0.648312
57	6	0.693312	0.635808	0.658952
58	6	0.692796	0.64716	0.674952
59	6	0.682156	0.627832	0.655628
60	7	0.683296	0.6063	0.617224
61	7	0.693556	0.627132	0.642728
62	7	0.705812	0.626836	0.631428
63	7	0.687968	0.618424	0.627764
64	7	0.691888	0.61876	0.617932
65	7	0.701388	0.6337	0.636232
66	7	0.68994	0.615904	0.616984
67	7	0.7055	0.633412	0.627196
68	7	0.700568	0.629752	0.622344
69	7	0.67916	0.615032	0.611952
70	0	0.70034	0.67842	0.806816
71	0	0.691584	0.664316	0.805616
72	0	0.686856	0.66298	0.804976
73	0	0.69268	0.668244	0.802384
74	0	0.697684	0.675212	0.812788
75	0	0.692552	0.671864	0.810144
76	0	0.699416	0.67484	0.806112
77	0	0.707916	0.685292	0.819364
78	0	0.683776	0.659828	0.807072
79	0	0.689588	0.663384	0.812004
