# Supplementary material for: Multiscale topology classifies cells in subcellular spatial transcriptomics
Source: Nature. 2024 Jun 19;630(8018):943–9. doi: 10.1038/s41586-024-07563-1 (PMC11208150; doi:10.1038/s41586-024-07563-1)
Supplement: Supplementary file 4 — Source Data Fig. 3 [file 41586_2024_7563_MOESM4_ESM.xlsx]

## Sheet: 3b (violin)
Cell	group	Pf4	Lyz2	Ms4a7	Ccl24	F13a1	Cd74	Mrc1	All markers
0	PVM	0	0	0	0	2	1	0	3
1	PVM	0	0	0	0	0	0	0	0
2	PVM	1	0	0	0	0	0	0	1
3	PVM	0	2	0	0	0	0	0	2
4	PVM	0	0	0	0	0	0	0	0
5	PVM	0	0	0	0	0	0	0	0
6	PVM	1	0	1	0	0	0	0	2
7	PVM	2	0	0	0	0	0	0	2
8	PVM	0	4	0	0	0	0	1	5
9	PVM	3	7	0	0	0	0	0	10
10	PVM	0	0	0	0	0	0	5	5
11	PVM	4	0	0	0	0	0	0	4
12	PVM	0	0	0	0	0	0	0	0
13	PVM	0	0	0	0	0	0	0	0
14	PVM	0	3	0	0	0	0	0	3
15	PVM	0	0	0	0	0	0	0	0
16	PVM	2	0	0	0	0	1	0	3
17	PVM	0	14	0	2	0	0	2	18
18	PVM	0	0	0	0	0	0	0	0
19	PVM	2	0	0	0	0	3	1	6
20	PVM	2	0	0	0	0	0	0	2
21	PVM	5	0	0	0	0	0	0	5
22	PVM	0	0	0	0	1	0	0	1
23	PVM	3	11	0	0	5	2	0	21
24	PVM	1	2	0	0	0	0	0	3
25	PVM	0	0	0	0	0	0	0	0
26	PVM	4	0	0	0	0	0	0	4
27	PVM	2	1	0	0	0	3	1	7
28	PVM	3	0	0	2	0	0	0	5
29	PVM	0	0	0	0	0	0	0	0
30	PVM	3	0	0	0	0	0	0	3
31	PVM	0	0	0	0	0	0	0	0
32	PVM	4	0	0	0	0	0	0	4
33	PVM	0	0	0	0	0	0	0	0
34	PVM	3	0	0	0	0	0	0	3
35	PVM	2	0	0	0	0	0	0	2
36	PVM	0	0	3	0	0	0	0	3
37	PVM	4	0	0	0	0	0	0	4
38	PVM	0	0	0	0	0	0	0	0
39	PVM	3	0	0	0	0	0	0	3
40	PVM	0	0	0	0	4	0	0	4
41	PVM	6	3	0	1	0	0	0	10
42	PVM	3	0	0	0	0	2	0	5
43	PVM	2	0	0	0	0	0	0	2
44	PVM	2	1	0	0	0	0	0	3
45	PVM	0	0	0	0	0	0	0	0
46	PVM	0	0	0	0	0	0	0	0
47	PVM	0	0	0	0	0	0	0	0
48	PVM	3	0	0	0	0	0	0	3
49	PVM	0	0	0	0	0	0	0	0
50	PVM	0	3	0	0	0	0	0	3
51	PVM	2	0	0	0	0	0	0	2
52	PVM	1	0	0	0	0	0	0	1
53	PVM	1	0	0	0	0	0	0	1
54	PVM	0	0	0	0	0	0	0	0
55	PVM	0	0	0	0	0	0	0	0
56	PVM	0	0	0	0	0	0	0	0
57	PVM	0	0	0	0	0	0	0	0
58	PVM	0	0	0	0	0	0	0	0
59	PVM	2	5	0	0	3	0	0	10
60	PVM	0	0	0	0	0	0	0	0
61	PVM	0	0	0	0	0	0	0	0
62	PVM	4	0	0	0	0	0	0	4
63	PVM	0	0	0	0	0	0	0	0
64	PVM	18	3	0	0	0	0	0	21
65	PVM	17	3	0	0	0	0	0	20
66	Background	0	0	0	0	0	0	0	0
67	Background	0	0	0	0	0	0	0	0
68	Background	0	0	0	0	0	0	0	0
69	Background	0	0	0	0	0	0	0	0
70	Background	0	0	0	0	0	0	0	0
71	Background	0	0	0	0	0	0	0	0
72	Background	0	0	0	0	0	0	0	0
73	Background	0	0	0	0	0	0	0	0
74	Background	0	0	0	0	0	0	0	0
75	Background	0	3	0	0	0	0	0	3
76	Background	0	0	0	0	0	0	0	0
77	Background	0	0	0	0	0	1	0	1
78	Background	0	0	0	0	0	0	0	0
79	Background	0	0	0	0	0	0	0	0
80	Background	0	0	0	0	0	0	0	0
81	Background	0	0	0	0	0	0	0	0
82	Background	0	0	0	0	0	0	0	0
83	Background	0	0	0	0	0	0	0	0
84	Background	0	0	0	0	0	0	0	0
85	Background	0	0	0	0	0	0	0	0
86	Background	0	0	0	0	0	0	0	0
87	Background	0	0	0	0	0	0	0	0
88	Background	0	0	0	0	0	0	0	0
89	Background	0	0	0	0	0	0	0	0
90	Background	0	0	0	0	0	0	0	0
91	Background	0	0	0	0	0	0	0	0
92	Background	0	0	0	0	0	0	0	0
93	Background	0	0	0	0	0	0	0	0
94	Background	0	0	0	0	0	0	0	0
95	Background	0	0	0	0	0	0	0	0
96	Background	0	0	0	0	0	0	0	0
97	Background	0	0	0	0	0	0	0	0
98	Background	0	0	0	0	0	0	0	0
99	Background	0	0	0	0	0	0	0	0
100	Background	0	0	0	0	0	0	0	0
101	Background	0	0	0	0	0	0	0	0
102	Background	0	0	0	0	0	0	0	0
103	Background	0	1	0	0	0	0	0	1
104	Background	0	0	0	0	0	0	0	0
105	Background	0	0	0	0	0	0	0	0
106	Background	0	0	0	0	0	0	0	0
107	Background	0	0	0	0	0	0	0	0
108	Background	0	0	0	0	0	0	0	0
109	Background	0	0	0	0	0	0	0	0
110	Background	0	0	0	0	0	0	0	0
111	Background	0	0	0	0	0	0	0	0
112	Background	0	0	0	0	2	0	0	2
113	Background	0	0	0	0	0	0	0	0
114	Background	0	0	0	0	0	0	0	0
115	Background	0	0	0	0	0	0	0	0
116	Background	0	0	0	0	0	0	0	0
117	Background	0	0	0	0	0	0	0	0
118	Background	0	0	0	0	0	0	0	0
119	Background	0	0	0	0	0	0	0	0
120	Background	0	0	0	0	0	0	0	0
121	Background	0	0	0	0	0	0	0	0
122	Background	0	0	0	0	0	0	0	0
123	Background	0	0	0	0	0	0	0	0
124	Background	0	0	0	0	0	0	0	0
125	Background	0	1	0	0	0	0	0	1
126	Background	0	0	0	0	0	0	0	0
127	Background	0	0	0	0	0	0	0	0
128	Background	0	0	0	0	0	0	0	0
129	Background	0	0	0	0	0	0	0	0
130	Background	0	0	0	0	0	0	0	0
131	Background	0	0	0	0	0	0	0	0
