# Supplementary material for: Multiscale topology classifies cells in subcellular spatial transcriptomics
Source: Nature. 2024 Jun 19;630(8018):943–9. doi: 10.1038/s41586-024-07563-1 (PMC11208150; doi:10.1038/s41586-024-07563-1)
Supplement: Supplementary file 5 — Source Data Fig. 5 [file 41586_2024_7563_MOESM5_ESM.xlsx]

## Sheet: 5c (TopACT infiltration)
Patch	Sample	Immune cell count	Region	Class
0	control_1	2	Glom	Control
1	control_1	1	Glom	Control
2	control_1	1	Glom	Control
3	control_1	1	Glom	Control
4	control_1	0	Glom	Control
5	control_1	0	Glom	Control
6	control_1	0	Glom	Control
7	control_1	0	Glom	Control
8	control_1	1	Glom	Control
9	control_1	1	Glom	Control
10	control_1	0	Glom	Control
11	control_1	1	Glom	Control
12	control_1	2	Glom	Control
13	control_1	0	Glom	Control
14	control_1	0	Glom	Control
15	control_1	2	Glom	Control
16	control_1	1	Glom	Control
17	control_1	1	Glom	Control
18	control_1	0	Glom	Control
19	control_1	2	Glom	Control
20	control_1	1	Glom	Control
21	control_1	0	Glom	Control
22	control_1	0	Glom	Control
23	control_1	0	Glom	Control
24	control_1	0	Glom	Control
25	control_1	0	Glom	Control
26	control_1	1	Glom	Control
27	control_1	0	Glom	Control
28	control_1	2	Glom	Control
29	control_1	0	Glom	Control
30	control_1	3	Glom	Control
31	control_1	1	Glom	Control
32	control_1	0	Glom	Control
33	control_2	0	Glom	Control
34	control_2	0	Glom	Control
35	control_2	0	Glom	Control
36	control_2	0	Glom	Control
37	control_2	1	Glom	Control
38	control_2	0	Glom	Control
39	control_2	0	Glom	Control
40	control_2	1	Glom	Control
41	control_2	0	Glom	Control
42	control_2	0	Glom	Control
43	control_2	1	Glom	Control
44	control_2	0	Glom	Control
45	control_2	1	Glom	Control
46	control_2	0	Glom	Control
47	control_2	2	Glom	Control
48	control_2	1	Glom	Control
49	control_2	2	Glom	Control
50	control_2	4	Glom	Control
51	control_2	1	Glom	Control
52	control_2	0	Glom	Control
53	control_2	1	Glom	Control
54	control_2	1	Glom	Control
55	control_2	0	Glom	Control
56	control_2	1	Glom	Control
57	control_2	2	Glom	Control
58	control_2	0	Glom	Control
59	control_2	2	Glom	Control
60	control_2	0	Glom	Control
61	control_2	2	Glom	Control
62	control_2	1	Glom	Control
63	control_3	0	Glom	Control
64	control_3	1	Glom	Control
65	control_3	0	Glom	Control
66	control_3	1	Glom	Control
67	control_3	2	Glom	Control
68	control_3	2	Glom	Control
69	control_3	0	Glom	Control
70	control_3	0	Glom	Control
71	control_3	0	Glom	Control
72	control_3	1	Glom	Control
73	control_3	1	Glom	Control
74	control_3	1	Glom	Control
75	control_3	1	Glom	Control
76	control_3	1	Glom	Control
77	control_3	0	Glom	Control
78	control_3	1	Glom	Control
79	control_3	0	Glom	Control
80	control_3	0	Glom	Control
81	control_3	0	Glom	Control
82	control_3	4	Glom	Control
83	control_3	0	Glom	Control
84	control_3	3	Glom	Control
85	control_3	0	Glom	Control
86	control_3	0	Glom	Control
87	control_3	0	Glom	Control
88	control_4	0	Glom	Control
89	control_4	0	Glom	Control
90	control_4	0	Glom	Control
91	control_4	0	Glom	Control
92	control_4	2	Glom	Control
93	control_4	1	Glom	Control
94	control_4	1	Glom	Control
95	control_4	0	Glom	Control
96	control_4	0	Glom	Control
97	control_4	2	Glom	Control
98	control_4	0	Glom	Control
99	control_4	1	Glom	Control
100	control_4	1	Glom	Control
101	control_4	1	Glom	Control
102	control_4	2	Glom	Control
103	control_4	1	Glom	Control
104	control_4	0	Glom	Control
105	control_4	1	Glom	Control
106	control_4	0	Glom	Control
107	control_4	2	Glom	Control
108	4030_1	1	Glom	Treated
109	4030_1	1	Glom	Treated
110	4030_1	1	Glom	Treated
111	4030_1	4	Glom	Treated
112	4030_1	1	Glom	Treated
113	4030_1	2	Glom	Treated
114	4030_1	1	Glom	Treated
115	4030_1	0	Glom	Treated
116	4030_1	1	Glom	Treated
117	4030_1	2	Glom	Treated
118	4030_1	1	Glom	Treated
119	4030_1	1	Glom	Treated
120	4030_1	0	Glom	Treated
121	4030_1	1	Glom	Treated
122	4030_1	1	Glom	Treated
123	4030_1	0	Glom	Treated
124	4030_1	0	Glom	Treated
125	4030_1	1	Glom	Treated
126	4030_1	0	Glom	Treated
127	4030_1	1	Glom	Treated
128	4030_1	0	Glom	Treated
129	4030_1	1	Glom	Treated
130	4030_1	2	Glom	Treated
131	4030_1	2	Glom	Treated
132	4030_1	2	Glom	Treated
133	4030_1	0	Glom	Treated
134	4030_1	3	Glom	Treated
135	4030_1	1	Glom	Treated
136	4030_1	1	Glom	Treated
137	4030_1	2	Glom	Treated
138	4030_1	2	Glom	Treated
139	4030_1	1	Glom	Treated
140	4030_1	0	Glom	Treated
141	4030_1	3	Glom	Treated
142	4030_1	0	Glom	Treated
143	4030_1	0	Glom	Treated
144	4030_1	1	Glom	Treated
145	4030_1	2	Glom	Treated
146	4030_1	0	Glom	Treated
147	4030_1	2	Glom	Treated
148	4030_1	1	Glom	Treated
149	4030_1	2	Glom	Treated
150	4030_1	1	Glom	Treated
151	4030_1	2	Glom	Treated
152	4030_1	1	Glom	Treated
153	4030_2	0	Glom	Treated
154	4030_2	0	Glom	Treated
155	4030_2	3	Glom	Treated
156	4030_2	0	Glom	Treated
157	4030_2	0	Glom	Treated
158	4030_2	0	Glom	Treated
159	4030_2	0	Glom	Treated
160	4030_2	1	Glom	Treated
161	4030_2	2	Glom	Treated
162	4030_2	0	Glom	Treated
163	4030_2	2	Glom	Treated
164	4030_2	1	Glom	Treated
165	4030_2	0	Glom	Treated
166	4030_2	3	Glom	Treated
167	4030_2	1	Glom	Treated
168	4030_2	0	Glom	Treated
169	4030_2	1	Glom	Treated
170	4030_2	1	Glom	Treated
171	4030_2	1	Glom	Treated
172	4030_2	0	Glom	Treated
173	4030_2	0	Glom	Treated
174	4030_2	1	Glom	Treated
175	4030_2	0	Glom	Treated
176	4030_2	0	Glom	Treated
177	4030_2	0	Glom	Treated
178	4030_2	1	Glom	Treated
179	4030_2	0	Glom	Treated
180	4030_2	1	Glom	Treated
181	4030_2	1	Glom	Treated
182	4030_2	1	Glom	Treated
183	4030_2	0	Glom	Treated
184	4030_2	0	Glom	Treated
185	4030_2	0	Glom	Treated
186	4030_2	4	Glom	Treated
187	4030_2	0	Glom	Treated
188	4030_2	1	Glom	Treated
189	4030_2	1	Glom	Treated
190	4030_2	0	Glom	Treated
191	4030_2	0	Glom	Treated
192	4030_2	0	Glom	Treated
193	4030_2	0	Glom	Treated
194	4030_2	0	Glom	Treated
195	4030_2	2	Glom	Treated
196	4030_2	0	Glom	Treated
197	4030_2	0	Glom	Treated
198	4030_2	1	Glom	Treated
199	4030_2	0	Glom	Treated
200	4030_2	0	Glom	Treated
201	4030_2	0	Glom	Treated
202	4030_2	2	Glom	Treated
203	4030_2	3	Glom	Treated
204	4030_2	0	Glom	Treated
205	4030_2	1	Glom	Treated
206	4030_2	1	Glom	Treated
207	4030_2	2	Glom	Treated
208	4032_1	2	Glom	Treated
209	4032_1	1	Glom	Treated
210	4032_1	2	Glom	Treated
211	4032_1	4	Glom	Treated
212	4032_1	5	Glom	Treated
213	4032_1	5	Glom	Treated
214	4032_1	6	Glom	Treated
215	4032_1	1	Glom	Treated
216	4032_1	2	Glom	Treated
217	4032_1	7	Glom	Treated
218	4032_1	3	Glom	Treated
219	4032_1	1	Glom	Treated
220	4032_1	4	Glom	Treated
221	4032_1	3	Glom	Treated
222	4032_1	3	Glom	Treated
223	4032_1	2	Glom	Treated
224	4032_1	2	Glom	Treated
225	4032_2	3	Glom	Treated
226	4032_2	6	Glom	Treated
227	4032_2	1	Glom	Treated
228	4032_2	3	Glom	Treated
229	4032_2	1	Glom	Treated
230	4032_2	4	Glom	Treated
231	4032_2	0	Glom	Treated
232	4032_2	2	Glom	Treated
233	4032_2	6	Glom	Treated
234	4032_2	2	Glom	Treated
235	4032_2	2	Glom	Treated
236	4032_2	2	Glom	Treated
237	4032_2	1	Glom	Treated
238	4032_2	1	Glom	Treated
239	4032_2	0	Glom	Treated
240	4032_2	1	Glom	Treated
241	4032_3	2	Glom	Treated
242	4032_3	4	Glom	Treated
243	4032_3	4	Glom	Treated
244	4032_3	5	Glom	Treated
245	4032_3	1	Glom	Treated
246	4032_3	3	Glom	Treated
247	4032_3	4	Glom	Treated
248	4032_3	3	Glom	Treated
249	4032_3	2	Glom	Treated
250	4032_3	3	Glom	Treated
251	4032_3	0	Glom	Treated
252	4032_4	2	Glom	Treated
253	4032_4	2	Glom	Treated
254	4032_4	5	Glom	Treated
255	4032_4	6	Glom	Treated
256	4032_4	2	Glom	Treated
257	4032_4	3	Glom	Treated
258	4032_4	1	Glom	Treated
259	4032_4	2	Glom	Treated
260	4032_4	3	Glom	Treated
261	4032_4	1	Glom	Treated
262	4032_4	3	Glom	Treated
263	4032_4	1	Glom	Treated
264	4032_4	2	Glom	Treated
265	4032_4	5	Glom	Treated
266	4032_4	1	Glom	Treated
267	4032_4	2	Glom	Treated
268	4032_4	0	Glom	Treated
269	control_1	1	Non-glom	Control
270	control_1	5	Non-glom	Control
271	control_1	0	Non-glom	Control
272	control_1	0	Non-glom	Control
273	control_1	0	Non-glom	Control
274	control_1	1	Non-glom	Control
275	control_1	1	Non-glom	Control
276	control_1	1	Non-glom	Control
277	control_1	0	Non-glom	Control
278	control_1	2	Non-glom	Control
279	control_1	1	Non-glom	Control
280	control_1	1	Non-glom	Control
281	control_1	0	Non-glom	Control
282	control_1	0	Non-glom	Control
283	control_1	0	Non-glom	Control
284	control_1	1	Non-glom	Control
285	control_1	0	Non-glom	Control
286	control_1	3	Non-glom	Control
287	control_1	2	Non-glom	Control
288	control_1	0	Non-glom	Control
289	control_1	0	Non-glom	Control
290	control_1	0	Non-glom	Control
291	control_1	0	Non-glom	Control
292	control_1	0	Non-glom	Control
293	control_1	0	Non-glom	Control
294	control_1	0	Non-glom	Control
295	control_1	0	Non-glom	Control
296	control_1	1	Non-glom	Control
297	control_1	1	Non-glom	Control
298	control_1	0	Non-glom	Control
299	control_1	1	Non-glom	Control
300	control_1	1	Non-glom	Control
301	control_1	2	Non-glom	Control
302	control_1	1	Non-glom	Control
303	control_2	1	Non-glom	Control
304	control_2	0	Non-glom	Control
305	control_2	1	Non-glom	Control
306	control_2	0	Non-glom	Control
307	control_2	1	Non-glom	Control
308	control_2	0	Non-glom	Control
309	control_2	0	Non-glom	Control
310	control_2	1	Non-glom	Control
311	control_2	3	Non-glom	Control
312	control_2	0	Non-glom	Control
313	control_2	0	Non-glom	Control
314	control_2	1	Non-glom	Control
315	control_2	3	Non-glom	Control
316	control_2	1	Non-glom	Control
317	control_2	1	Non-glom	Control
318	control_2	1	Non-glom	Control
319	control_2	0	Non-glom	Control
320	control_2	0	Non-glom	Control
321	control_2	0	Non-glom	Control
322	control_2	0	Non-glom	Control
323	control_2	0	Non-glom	Control
324	control_2	1	Non-glom	Control
325	control_2	0	Non-glom	Control
326	control_2	0	Non-glom	Control
327	control_2	0	Non-glom	Control
328	control_2	0	Non-glom	Control
329	control_2	1	Non-glom	Control
330	control_2	1	Non-glom	Control
331	control_2	0	Non-glom	Control
332	control_2	0	Non-glom	Control
333	control_2	0	Non-glom	Control
334	control_2	0	Non-glom	Control
335	control_2	1	Non-glom	Control
336	control_2	0	Non-glom	Control
337	control_2	0	Non-glom	Control
338	control_3	0	Non-glom	Control
339	control_3	2	Non-glom	Control
340	control_3	1	Non-glom	Control
341	control_3	0	Non-glom	Control
342	control_3	1	Non-glom	Control
343	control_3	0	Non-glom	Control
344	control_3	1	Non-glom	Control
345	control_3	0	Non-glom	Control
346	control_3	1	Non-glom	Control
347	control_3	2	Non-glom	Control
348	control_3	2	Non-glom	Control
349	control_3	0	Non-glom	Control
350	control_3	2	Non-glom	Control
351	control_3	0	Non-glom	Control
352	control_3	2	Non-glom	Control
353	control_3	0	Non-glom	Control
354	control_3	0	Non-glom	Control
355	control_3	1	Non-glom	Control
356	control_3	0	Non-glom	Control
357	control_3	4	Non-glom	Control
358	control_3	1	Non-glom	Control
359	control_3	0	Non-glom	Control
360	control_3	2	Non-glom	Control
361	control_3	1	Non-glom	Control
362	control_3	0	Non-glom	Control
363	control_3	1	Non-glom	Control
364	control_3	0	Non-glom	Control
365	control_3	0	Non-glom	Control
366	control_3	0	Non-glom	Control
367	control_3	1	Non-glom	Control
368	control_3	0	Non-glom	Control
369	control_3	3	Non-glom	Control
370	control_3	2	Non-glom	Control
371	control_4	1	Non-glom	Control
372	control_4	0	Non-glom	Control
373	control_4	0	Non-glom	Control
374	control_4	0	Non-glom	Control
375	control_4	1	Non-glom	Control
376	control_4	3	Non-glom	Control
377	control_4	2	Non-glom	Control
378	control_4	1	Non-glom	Control
379	control_4	0	Non-glom	Control
380	control_4	0	Non-glom	Control
381	control_4	0	Non-glom	Control
382	control_4	1	Non-glom	Control
383	control_4	2	Non-glom	Control
384	control_4	0	Non-glom	Control
385	control_4	0	Non-glom	Control
386	control_4	5	Non-glom	Control
387	control_4	1	Non-glom	Control
388	control_4	1	Non-glom	Control
389	control_4	1	Non-glom	Control
390	control_4	1	Non-glom	Control
391	control_4	1	Non-glom	Control
392	control_4	4	Non-glom	Control
393	control_4	1	Non-glom	Control
394	control_4	0	Non-glom	Control
395	control_4	3	Non-glom	Control
396	control_4	1	Non-glom	Control
397	control_4	0	Non-glom	Control
398	control_4	1	Non-glom	Control
399	4030_1	1	Non-glom	Treated
400	4030_1	0	Non-glom	Treated
401	4030_1	0	Non-glom	Treated
402	4030_1	1	Non-glom	Treated
403	4030_1	0	Non-glom	Treated
404	4030_1	1	Non-glom	Treated
405	4030_1	1	Non-glom	Treated
406	4030_1	2	Non-glom	Treated
407	4030_1	0	Non-glom	Treated
408	4030_1	2	Non-glom	Treated
409	4030_1	0	Non-glom	Treated
410	4030_1	1	Non-glom	Treated
411	4030_1	1	Non-glom	Treated
412	4030_1	1	Non-glom	Treated
413	4030_1	0	Non-glom	Treated
414	4030_1	2	Non-glom	Treated
415	4030_1	0	Non-glom	Treated
416	4030_1	1	Non-glom	Treated
417	4030_1	2	Non-glom	Treated
418	4030_1	0	Non-glom	Treated
419	4030_1	0	Non-glom	Treated
420	4030_1	0	Non-glom	Treated
421	4030_1	0	Non-glom	Treated
422	4030_1	1	Non-glom	Treated
423	4030_1	1	Non-glom	Treated
424	4030_1	0	Non-glom	Treated
425	4030_1	0	Non-glom	Treated
426	4030_1	0	Non-glom	Treated
427	4030_1	0	Non-glom	Treated
428	4030_1	1	Non-glom	Treated
429	4030_1	0	Non-glom	Treated
430	4030_1	0	Non-glom	Treated
431	4030_1	2	Non-glom	Treated
432	4030_1	0	Non-glom	Treated
433	4030_1	2	Non-glom	Treated
434	4030_1	1	Non-glom	Treated
435	4030_1	0	Non-glom	Treated
436	4030_1	4	Non-glom	Treated
437	4030_1	1	Non-glom	Treated
438	4030_1	1	Non-glom	Treated
439	4030_1	0	Non-glom	Treated
440	4030_1	1	Non-glom	Treated
441	4030_1	2	Non-glom	Treated
442	4030_1	3	Non-glom	Treated
443	4030_1	2	Non-glom	Treated
444	4030_1	0	Non-glom	Treated
445	4030_1	1	Non-glom	Treated
446	4030_1	0	Non-glom	Treated
447	4030_1	0	Non-glom	Treated
448	4030_1	1	Non-glom	Treated
449	4030_1	1	Non-glom	Treated
450	4030_1	0	Non-glom	Treated
451	4030_1	0	Non-glom	Treated
452	4030_1	0	Non-glom	Treated
453	4030_1	0	Non-glom	Treated
454	4030_2	0	Non-glom	Treated
455	4030_2	1	Non-glom	Treated
456	4030_2	1	Non-glom	Treated
457	4030_2	0	Non-glom	Treated
458	4030_2	0	Non-glom	Treated
459	4030_2	0	Non-glom	Treated
460	4030_2	1	Non-glom	Treated
461	4030_2	0	Non-glom	Treated
462	4030_2	4	Non-glom	Treated
463	4030_2	0	Non-glom	Treated
464	4030_2	0	Non-glom	Treated
465	4030_2	0	Non-glom	Treated
466	4030_2	0	Non-glom	Treated
467	4030_2	0	Non-glom	Treated
468	4030_2	1	Non-glom	Treated
469	4030_2	1	Non-glom	Treated
470	4030_2	0	Non-glom	Treated
471	4030_2	0	Non-glom	Treated
472	4030_2	1	Non-glom	Treated
473	4030_2	1	Non-glom	Treated
474	4030_2	1	Non-glom	Treated
475	4030_2	0	Non-glom	Treated
476	4030_2	0	Non-glom	Treated
477	4030_2	0	Non-glom	Treated
478	4030_2	0	Non-glom	Treated
479	4030_2	0	Non-glom	Treated
480	4030_2	0	Non-glom	Treated
481	4030_2	4	Non-glom	Treated
482	4030_2	0	Non-glom	Treated
483	4030_2	2	Non-glom	Treated
484	4030_2	0	Non-glom	Treated
485	4030_2	0	Non-glom	Treated
486	4030_2	0	Non-glom	Treated
487	4030_2	0	Non-glom	Treated
488	4030_2	0	Non-glom	Treated
489	4030_2	0	Non-glom	Treated
490	4030_2	1	Non-glom	Treated
491	4030_2	0	Non-glom	Treated
492	4030_2	0	Non-glom	Treated
493	4030_2	0	Non-glom	Treated
494	4030_2	0	Non-glom	Treated
495	4030_2	0	Non-glom	Treated
496	4030_2	1	Non-glom	Treated
497	4030_2	0	Non-glom	Treated
498	4030_2	0	Non-glom	Treated
499	4030_2	0	Non-glom	Treated
500	4030_2	0	Non-glom	Treated
501	4030_2	0	Non-glom	Treated
502	4030_2	1	Non-glom	Treated
503	4032_1	1	Non-glom	Treated
504	4032_1	1	Non-glom	Treated
505	4032_1	0	Non-glom	Treated
506	4032_1	3	Non-glom	Treated
507	4032_1	0	Non-glom	Treated
508	4032_1	1	Non-glom	Treated
509	4032_1	0	Non-glom	Treated
510	4032_1	0	Non-glom	Treated
511	4032_1	0	Non-glom	Treated
512	4032_1	1	Non-glom	Treated
513	4032_1	1	Non-glom	Treated
514	4032_1	0	Non-glom	Treated
515	4032_1	1	Non-glom	Treated
516	4032_1	1	Non-glom	Treated
517	4032_1	3	Non-glom	Treated
518	4032_1	5	Non-glom	Treated
519	4032_1	3	Non-glom	Treated
520	4032_1	1	Non-glom	Treated
521	4032_1	1	Non-glom	Treated
522	4032_1	2	Non-glom	Treated
523	4032_1	1	Non-glom	Treated
524	4032_1	1	Non-glom	Treated
525	4032_1	2	Non-glom	Treated
526	4032_1	1	Non-glom	Treated
527	4032_1	1	Non-glom	Treated
528	4032_2	1	Non-glom	Treated
529	4032_2	1	Non-glom	Treated
530	4032_2	0	Non-glom	Treated
531	4032_2	0	Non-glom	Treated
532	4032_2	1	Non-glom	Treated
533	4032_2	0	Non-glom	Treated
534	4032_2	2	Non-glom	Treated
535	4032_2	1	Non-glom	Treated
536	4032_2	0	Non-glom	Treated
537	4032_2	1	Non-glom	Treated
538	4032_2	1	Non-glom	Treated
539	4032_2	1	Non-glom	Treated
540	4032_2	1	Non-glom	Treated
541	4032_2	3	Non-glom	Treated
542	4032_2	4	Non-glom	Treated
543	4032_2	1	Non-glom	Treated
544	4032_2	1	Non-glom	Treated
545	4032_2	1	Non-glom	Treated
546	4032_2	0	Non-glom	Treated
547	4032_3	1	Non-glom	Treated
548	4032_3	0	Non-glom	Treated
549	4032_3	2	Non-glom	Treated
550	4032_3	1	Non-glom	Treated
551	4032_3	2	Non-glom	Treated
552	4032_3	3	Non-glom	Treated
553	4032_3	6	Non-glom	Treated
554	4032_3	2	Non-glom	Treated
555	4032_3	0	Non-glom	Treated
556	4032_3	3	Non-glom	Treated
557	4032_3	1	Non-glom	Treated
558	4032_3	4	Non-glom	Treated
559	4032_3	0	Non-glom	Treated
560	4032_3	2	Non-glom	Treated
561	4032_3	7	Non-glom	Treated
562	4032_3	3	Non-glom	Treated
563	4032_4	2	Non-glom	Treated
564	4032_4	0	Non-glom	Treated
565	4032_4	3	Non-glom	Treated
566	4032_4	2	Non-glom	Treated
567	4032_4	1	Non-glom	Treated
568	4032_4	4	Non-glom	Treated
569	4032_4	3	Non-glom	Treated
570	4032_4	0	Non-glom	Treated
571	4032_4	0	Non-glom	Treated
572	4032_4	2	Non-glom	Treated
573	4032_4	0	Non-glom	Treated
574	4032_4	0	Non-glom	Treated
575	4032_4	1	Non-glom	Treated
576	4032_4	3	Non-glom	Treated
577	4032_4	0	Non-glom	Treated
578	4032_4	0	Non-glom	Treated

## Sheet: 5d (Pod distances)
Sample	x	y	Distance to pod (spots)	Near glom	Distance to pod (um)	Pod-adjacent
4032_1	1202	789	51.0098	TRUE	36.47200913029059	Not adjacent
4032_1	1454	799	116.60617479361889	FALSE	83.3734	Not adjacent
4032_1	173	1024	234.4397577204003	FALSE	167.62442677008622	Not adjacent
4032_1	1787	1110	147.16657229140046	FALSE	105.22409918835132	Not adjacent
4032_1	1629	869	51.0098	TRUE	36.47200913029059	Not adjacent
4032_1	709	510	116.1077086157504	FALSE	83.01701166026153	Not adjacent
4032_1	837	729	230.53199344125753	FALSE	164.83037531049914	Not adjacent
4032_1	510	218	267.5892374517331	FALSE	191.32630477798915	Not adjacent
4032_1	602	1159	143.6697602141801	FALSE	102.72387855313876	Not adjacent
4032_1	1484	1356	27.202941017470888	TRUE	19.450102827491683	Pod-adjacent
4032_1	1296	1805	257.70137756713683	FALSE	184.25648496050283	Not adjacent
4032_1	1422	1734	283.8045101826255	FALSE	202.92022478057723	Not adjacent
4032_1	911	443	38.91015291668744	TRUE	27.820759335431518	Not adjacent
4032_1	465	1506	94.33981132056604	FALSE	67.45296509420471	Not adjacent
4032_1	226	1051	176.82759965570986	FALSE	126.43173375383255	Not adjacent
4032_1	1715	1305	198.07069445023916	FALSE	141.62054653192098	Not adjacent
4032_1	1519	640	158.39823231336896	FALSE	113.25473610405881	Not adjacent
4032_1	869	310	101.13851887386922	FALSE	72.31404099481648	Not adjacent
4032_1	696	164	265.84393918237066	FALSE	190.07841651539502	Not adjacent
4032_1	792	1332	113.75851616472501	FALSE	81.33733905777838	Not adjacent
4032_1	1470	647	207.8942038634074	FALSE	148.6443557623363	Not adjacent
4032_1	542	1226	168.8342382338369	FALSE	120.71648033719339	Not adjacent
4032_1	1417	1425	19.849433241279208	TRUE	14.192344767514633	Pod-adjacent
4032_1	1072	1195	227.00220263248548	FALSE	162.3065748822271	Not adjacent
4032_1	1407	1351	19.026297590440446	TRUE	13.603802777164919	Pod-adjacent
4032_1	1256	1092	34.48187929913333	TRUE	24.65454369888033	Not adjacent
4032_1	1674	1156	51.73973328110612	TRUE	36.993909295990875	Not adjacent
4032_1	852	169	118.92854997854805	FALSE	85.03391323466185	Not adjacent
4032_1	395	1214	30.01666203960727	TRUE	21.461913358319197	Not adjacent
4032_1	1110	725	91.02197536858887	TRUE	65.08071238854104	Not adjacent
4032_1	1140	1753	106.25441167311595	FALSE	75.97190434627791	Not adjacent
4032_1	818	928	99.00505037623081	FALSE	70.78861101900503	Not adjacent
4032_1	1690	597	26.076809620810597	TRUE	18.644918878879576	Pod-adjacent
4032_1	601	1431	136.5283853270081	FALSE	97.61779550881079	Not adjacent
4032_1	722	340	147.92227688891217	FALSE	105.76442797557219	Not adjacent
4032_1	1408	1290	25	TRUE	17.875	Pod-adjacent
4032_1	1353	1020	22.47220505424423	TRUE	16.067626613784626	Pod-adjacent
4032_1	752	223	201.20139164528658	FALSE	143.8589950263799	Not adjacent
4032_1	742	927	38.07886552931954	TRUE	27.226388853463472	Not adjacent
4032_1	1062	1350	312.64196775225173	FALSE	223.53900694285997	Not adjacent
4032_1	932	1732	161.13658802394943	FALSE	115.21266043712383	Not adjacent
4032_1	144	1087	226.92730113408567	FALSE	162.25302031087125	Not adjacent
4032_1	1198	1082	62.96824596572466	TRUE	45.022295865493135	Not adjacent
4032_1	1601	1459	171.67993476233616	FALSE	122.75115335507034	Not adjacent
4032_1	678	113	299.64312106237315	FALSE	214.2448315595968	Not adjacent
4032_1	753	1513	20.615528128088304	TRUE	14.740102611583136	Pod-adjacent
4032_1	1201	483	215.7127719909046	FALSE	154.2346319734968	Not adjacent
4032_1	997	1015	114.38968484964018	FALSE	81.78862466749273	Not adjacent
4032_1	1277	1195	120.33702672078948	FALSE	86.04097410536447	Not adjacent
4032_1	1418	821	138.23530663329106	FALSE	98.8382	Not adjacent
4032_1	1296	850	93.53608929178085	FALSE	66.87830384362331	Not adjacent
4032_1	1075	1646	20.396078054371138	TRUE	14.583195808875363	Pod-adjacent
4032_1	804	1685	160.5615146914104	FALSE	114.80148300435843	Not adjacent
4032_1	406	1155	55.02726596879042	TRUE	39.344495167685146	Not adjacent
4032_1	484	1049	36.87817782917155	TRUE	26.367897147857654	Not adjacent
4032_1	1549	468	66.75327707311455	TRUE	47.7286	Not adjacent
4032_1	759	1078	37.05401462729781	TRUE	26.493620458517935	Not adjacent
4032_1	680	993	43.60045871318328	TRUE	31.174327979926044	Not adjacent
4032_1	455	820	42.01190307520001	TRUE	30.038510698768008	Not adjacent
4032_1	1140	625	86.97700845625813	FALSE	62.188561046224564	Not adjacent
4032_1	1572	1640	245.2835094334717	FALSE	175.37770924493225	Not adjacent
4032_1	413	1190	44.91102314577124	TRUE	32.11138154922644	Not adjacent
4032_1	1605	1586	227.9056822459677	FALSE	162.9525628058669	Not adjacent
4032_1	288	1328	22.80350850198276	TRUE	16.304508578917673	Pod-adjacent
4032_1	786	858	100.80178569846865	FALSE	72.07327677440509	Not adjacent
4032_1	1691	659	25.80697580112788	TRUE	18.451987697806434	Pod-adjacent
4032_1	372	1182	17.26267650163207	TRUE	12.342813698666928	Pod-adjacent
4032_1	346	1363	41.1825	TRUE	29.44550220322282	Not adjacent
4032_1	1505	1677	248.58398983039916	FALSE	177.73755272873538	Not adjacent
4032_1	798	884	99.02019995940222	FALSE	70.79944297097258	Not adjacent
4032_1	880	465	18.439088914585774	TRUE	13.183948573928827	Pod-adjacent
4032_1	892	999	40.311288741492746	TRUE	28.822571450167313	Not adjacent
4032_1	1803	996	203.00246303924493	FALSE	145.1467610730601	Not adjacent
4032_1	344	1204	25.495097567963924	TRUE	18.228994761094206	Pod-adjacent
4032_1	574	1156	155.9134375222354	FALSE	111.47810782839831	Not adjacent
4032_1	650	937	37.05401462729781	TRUE	26.493620458517935	Not adjacent
4032_1	149	1476	215.84485168750263	FALSE	154.32906895656438	Not adjacent
4032_1	1038	689	42.4853	TRUE	30.37698347433464	Not adjacent
4032_1	312	1206	52.61178575186362	TRUE	37.61742681258249	Not adjacent
4032_1	1916	702	219.5358740616212	FALSE	156.96814995405916	Not adjacent
4032_1	1433	1473	33.13608305156178	TRUE	23.692299381866675	Not adjacent
4032_1	327	1178	27.459060435491963	TRUE	19.633228211376753	Pod-adjacent
4032_1	488	249	247.76	FALSE	177.1483746044541	Not adjacent
4032_1	1392	1327	20	TRUE	14.299999999999999	Pod-adjacent
4032_1	938	359	65.85590330410783	TRUE	47.08697086243709	Not adjacent
4032_1	857	478	13.152946437965905	TRUE	9.404356703145622	Pod-adjacent
4032_1	224	501	363.52166372858716	FALSE	259.9179895659398	Not adjacent
4032_1	1107	1871	206.90335908341362	FALSE	147.93590174464074	Not adjacent
4032_1	1433	1289	36.069377593742864	TRUE	25.789604979526146	Not adjacent
4032_1	734	1679	153.37535656030275	FALSE	109.66337994061647	Not adjacent
4032_1	1091	704	62.96824596572466	TRUE	45.022295865493135	Not adjacent
4032_1	1534	678	153.7693077307692	FALSE	109.94505502749999	Not adjacent
4032_1	293	1216	43.41658669218482	TRUE	31.042859484912146	Not adjacent
4032_1	602	660	117.51595636338071	FALSE	84.0239	Not adjacent
4032_1	1653	909	85.47514258543241	TRUE	61.11472694858417	Not adjacent
4032_1	1411	843	139.26234236145822	FALSE	99.57257478844262	Not adjacent
4032_1	344	1194	23.259406699226016	TRUE	16.6305	Pod-adjacent
4032_1	873	405	21.213203435596427	TRUE	15.167440456451445	Pod-adjacent
4032_1	121	892	321.0015576286196	FALSE	229.516	Not adjacent
4032_1	1602	867	24.020824298928627	TRUE	17.17488937373397	Pod-adjacent
4032_1	1265	683	168.7986966774329	FALSE	120.69106812436452	Not adjacent
4032_1	650	1610	141.4814475470194	FALSE	101.15923499611887	Not adjacent
4032_1	778	1541	16.0312	TRUE	11.4623	Pod-adjacent
4032_1	1419	674	226.63186007267382	FALSE	162.0417799519618	Not adjacent
4032_1	1331	1020	42.720018726587654	TRUE	30.54481338951017	Not adjacent
4032_1	1798	1155	162.50538452617502	FALSE	116.19134993621513	Not adjacent
4032_1	1355	930	89.55445270895244	FALSE	64.0314	Not adjacent
4032_1	517	1331	108.00462953040486	FALSE	77.22331011423947	Not adjacent
4032_1	725	1803	277.0505369061753	FALSE	198.09113388791533	Not adjacent
4032_1	1175	626	120.61923561356207	FALSE	86.24275346369687	Not adjacent
4032_1	757	404	79.05694150420949	TRUE	56.525713175509786	Not adjacent
4032_1	556	1273	157.66420012165096	FALSE	112.72990308698043	Not adjacent
4032_1	1364	1339	50.11985634456667	TRUE	35.83569728636517	Not adjacent
4032_1	1009	1298	267.43971283263073	FALSE	191.21939467533096	Not adjacent
4032_1	1452	1016	24.839484696748443	TRUE	17.760231558175136	Pod-adjacent
4032_1	329	1428	44.721359549995796	TRUE	31.975772078246994	Not adjacent
4032_1	1941	581	217.03686322834653	FALSE	155.18135720826777	Not adjacent
4032_1	1439	1551	111.36426715962351	FALSE	79.62545101913081	Not adjacent
4032_1	541	870	72.56721022610694	TRUE	51.88555531166646	Not adjacent
4032_1	1034	1582	95.29428104561154	FALSE	68.13541094761224	Not adjacent
4032_1	1307	1775	252.7152547829276	FALSE	180.69140716979322	Not adjacent
4032_1	268	872	175.03428235634297	FALSE	125.14951188478521	Not adjacent
4032_1	1323	1439	49.64876634922564	TRUE	35.49886793969633	Not adjacent
4032_1	1691	941	134.52880732393342	FALSE	96.18809723661239	Not adjacent
4032_1	872	613	122.6906679417795	FALSE	87.72382757837234	Not adjacent
4032_1	978	1838	199.46177578674065	FALSE	142.61516968751957	Not adjacent
4032_1	352	295	303.52759347380595	FALSE	217.02222933377124	Not adjacent
4032_1	1672	679	53.2635	TRUE	38.083399598775316	Not adjacent
4032_1	1634	690	82.49242389456137	TRUE	58.982083084611375	Not adjacent
4032_1	670	1191	122.57650672131263	FALSE	87.64220230573852	Not adjacent
4032_1	853	428	37.44329045369811	TRUE	26.77195267439415	Not adjacent
4032_1	1469	728	153.05554547287727	FALSE	109.43471501310724	Not adjacent
4032_1	582	511	44.77722635447622	TRUE	32.0157	Not adjacent
4032_1	342	1163	15.620499351813308	TRUE	11.168657036546515	Pod-adjacent
4032_1	1695	803	131.24404748406687	FALSE	93.83949395110781	Not adjacent
4032_1	342	641	182.42806801586207	FALSE	130.43606863134139	Not adjacent
4032_1	1159	1561	132.00378782444085	FALSE	94.38270829447521	Not adjacent
4032_1	678	1227	153.44380078712857	FALSE	109.71231756279693	Not adjacent
4032_1	1757	996	168.31518053936787	FALSE	120.34535408564803	Not adjacent
4032_1	1127	1821	162.2621335986927	FALSE	116.01742552306528	Not adjacent
4032_1	857	1244	189.08199279677586	FALSE	135.19362484969474	Not adjacent
4032_1	1077	1559	107.01868995647443	FALSE	76.51836331887921	Not adjacent
4032_1	1521	986	89.10667763978185	FALSE	63.71127451244402	Not adjacent
4032_1	1241	1737	176.87566254292872	FALSE	126.46609871819403	Not adjacent
4032_1	1788	946	224.01785643113362	FALSE	160.17276734826052	Not adjacent
4032_1	824	1163	124.55520864259351	FALSE	89.05697417945436	Not adjacent
4032_1	1648	809	85.0882	TRUE	60.83805552448237	Not adjacent
4032_1	701	818	100.07996802557443	FALSE	71.55717713828571	Not adjacent
4032_1	902	1687	178.24140933015536	FALSE	127.44260767106108	Not adjacent
4032_1	430	1399	19.026297590440446	TRUE	13.603802777164919	Pod-adjacent
4032_1	1377	1014	18.681541692269406	TRUE	13.357302309972624	Pod-adjacent
4032_1	1073	377	181.6645259812713	FALSE	129.89013607660897	Not adjacent
4032_1	837	645	155.56349186104046	FALSE	111.22789668064392	Not adjacent
4032_1	1116	955	125.67418191498204	FALSE	89.85704006921216	Not adjacent
4032_1	1256	1382	135.36986370680884	FALSE	96.78945255036832	Not adjacent
4032_1	771	917	66.0076	TRUE	47.19541635582845	Not adjacent
4032_1	224	570	319.5825401989289	FALSE	228.50151624223415	Not adjacent
4032_1	1741	804	169.64963896218583	FALSE	121.29949185796286	Not adjacent
4032_1	712	722	196.1249601657066	FALSE	140.2293465184802	Not adjacent
4032_1	1504	371	19.105	TRUE	13.660055819798101	Pod-adjacent
4032_1	1163	1096	100.23971268913334	FALSE	71.67139457273034	Not adjacent
4032_1	465	1164	102.18121158021175	FALSE	73.0596	Not adjacent
4032_1	728	928	25.079872407968907	TRUE	17.932108771697767	Pod-adjacent
4032_1	449	1417	18.027756377319946	TRUE	12.889845809783761	Pod-adjacent
4032_1	1263	1838	251.87298386289865	FALSE	180.08918346197254	Not adjacent
4032_1	308	1338	24.186773244895647	TRUE	17.29354287010039	Pod-adjacent
4032_1	478	391	145.34441853748632	FALSE	103.92125925430271	Not adjacent
4032_1	939	1042	50.59644256269407	TRUE	36.17645643232626	Not adjacent
4032_1	341	1258	37	TRUE	26.455	Not adjacent
4032_1	1205	1712	134.13426109685773	FALSE	95.90599668425327	Not adjacent
4032_1	707	1608	98.60020283954795	FALSE	70.49914503027678	Not adjacent
4032_1	988	1697	96.13532129243653	FALSE	68.73675472409212	Not adjacent
4032_1	1180	648	123.03657992645927	FALSE	87.97115464741837	Not adjacent
4032_1	1286	1517	104.4030650891055	FALSE	74.64819153871042	Not adjacent
4032_1	1499	1307	70.21395872616783	TRUE	50.203	Not adjacent
4032_1	198	487	392.04591567825315	FALSE	280.313	Not adjacent
4032_1	1378	1110	43.289721643826724	TRUE	30.952150975336107	Not adjacent
4032_1	816	1096	84.07734534343957	TRUE	60.1153	Not adjacent
4032_1	1077	625	32.802438933713454	TRUE	23.453743837605117	Not adjacent
4032_1	1178	988	94.49338601193207	TRUE	67.56277099853143	Not adjacent
4032_2	1035	1410	162.92943257741985	FALSE	116.49454429285518	Not adjacent
4032_2	600	1639	90.33825324855468	FALSE	64.5919	Not adjacent
4032_2	346	1475	21.18962010041709	TRUE	15.15057837179822	Pod-adjacent
4032_2	1494	1179	151.79591562357663	FALSE	108.53407967085728	Not adjacent
4032_2	815	1221	414.30664971733194	FALSE	296.2292545478923	Not adjacent
4032_2	808	891	142.04224723651762	FALSE	101.5602067741101	Not adjacent
4032_2	1258	891	51	TRUE	36.464999999999996	Not adjacent
4032_2	1677	1329	50.59644256269407	TRUE	36.17645643232626	Not adjacent
4032_2	1083	1935	163.67040050051813	FALSE	117.02433635787045	Not adjacent
4032_2	396	1486	17	TRUE	12.155	Pod-adjacent
4032_2	916	1609	230.9328906847182	FALSE	165.1170168395735	Not adjacent
4032_2	1192	1521	31.622776601683793	TRUE	22.61028527020391	Not adjacent
4032_2	650	823	44.553338819890925	TRUE	31.85563725622201	Not adjacent
4032_2	1746	950	203.67866849525504	FALSE	145.63024797410733	Not adjacent
4032_2	1481	1020	232.0021551624036	FALSE	165.88154094111857	Not adjacent
4032_2	374	1511	25.495097567963924	TRUE	18.228994761094206	Pod-adjacent
4032_2	1540	1721	201.43733516902967	FALSE	144.0276946458562	Not adjacent
4032_2	679	860	60.207972893961475	TRUE	43.048700619182455	Not adjacent
4032_2	1761	1286	23.706539182259394	TRUE	16.950175515315465	Pod-adjacent
4032_2	1432	1879	273.57814240176424	FALSE	195.60837181726143	Not adjacent
4032_2	1124	914	75.27283706623525	TRUE	53.82007850235821	Not adjacent
4032_2	793	1734	145.60219778561037	FALSE	104.10557141671141	Not adjacent
4032_2	1629	736	157.8131806916013	FALSE	112.83642419449492	Not adjacent
4032_2	1213	1454	48.83646178829912	TRUE	34.91807017863387	Not adjacent
4032_2	1228	941	30.01666203960727	TRUE	21.461913358319197	Not adjacent
4032_2	902	958	175.06855799943062	FALSE	125.1740189695929	Not adjacent
4032_2	339	1381	40.01249804748511	TRUE	28.60893610395185	Not adjacent
4032_2	1068	1212	269.81660438156877	FALSE	192.91887213282166	Not adjacent
4032_2	1038	1528	118.06777714516353	FALSE	84.41846065879191	Not adjacent
4032_2	1701	1500	188.53381659532593	FALSE	134.80167886565803	Not adjacent
4032_2	479	1871	71.56116265125938	TRUE	51.166231295650455	Not adjacent
4032_2	507	774	102.6498904042279	FALSE	73.39467163902295	Not adjacent
4032_2	915	1155	333.92364396670087	FALSE	238.7554054361911	Not adjacent
4032_2	1169	1564	42.05948168962618	TRUE	30.07252940808272	Not adjacent
4032_2	1152	1724	40.70626487409524	TRUE	29.104979384978094	Not adjacent
4032_2	1422	1842	255.0019607767752	FALSE	182.32640195539426	Not adjacent
4032_2	1112	521	141.82030884185804	FALSE	101.40152082192849	Not adjacent
4032_2	1094	383	243.8462630429263	FALSE	174.3500780756923	Not adjacent
4032_2	1183	1323	110.25878649794764	FALSE	78.83503234603256	Not adjacent
4032_2	605	705	147.87156589419075	FALSE	105.72816961434638	Not adjacent
4032_2	1634	1656	161.40012391568973	FALSE	115.40108859971815	Not adjacent
4032_2	1318	1008	140.2640367307315	FALSE	100.28878626247302	Not adjacent
4032_2	1308	1717	158.64740779476983	FALSE	113.43289657326042	Not adjacent
4032_2	1352	1741	189.46503635235712	FALSE	135.46750099193534	Not adjacent
4032_2	225	1791	94.26027795418386	FALSE	67.39609873724146	Not adjacent
4032_2	823	594	62.07253821135398	TRUE	44.38186482111809	Not adjacent
4032_2	1259	1201	191.26160095534075	FALSE	136.75204468306865	Not adjacent
4032_2	407	1185	245.88005205790893	FALSE	175.80423722140486	Not adjacent
4032_2	1428	1518	182.25805880673698	FALSE	130.31451204681693	Not adjacent
4032_2	1474	1715	266.3625349030903	FALSE	190.44921245570956	Not adjacent
4032_2	841	1855	196.51208614230322	FALSE	140.5061415917468	Not adjacent
4032_2	212	1747	53.85164807134504	TRUE	38.5039	Not adjacent
4032_2	954	936	122.67436570041843	FALSE	87.71217147579918	Not adjacent
4032_2	1803	1105	40.45985664828782	TRUE	28.92879750352579	Not adjacent
4032_2	1629	886	178.33956375409244	FALSE	127.5127880841761	Not adjacent
4032_2	622	714	141.0319112825179	FALSE	100.8378165670003	Not adjacent
4032_2	1029	1557	131.21737689803132	FALSE	93.82042448209239	Not adjacent
4032_2	391	1825	170.67220043111882	FALSE	122.03062330824996	Not adjacent
4032_2	1459	698	39.05124837953327	TRUE	27.921642591366286	Not adjacent
4032_2	1282	1884	141.0319112825179	FALSE	100.8378165670003	Not adjacent
4032_2	1105	343	285.0438562747845	FALSE	203.80635723647092	Not adjacent
4032_2	1759	1315	26.1725	TRUE	18.713340829472433	Pod-adjacent
4032_2	1439	1614	245.44856895080892	FALSE	175.49572679982836	Not adjacent
4032_2	491	1452	117.04699910719626	FALSE	83.68860436164532	Not adjacent
4032_2	309	1524	20.248456731316587	TRUE	14.477646562891358	Pod-adjacent
4032_2	1777	1312	39.92492955535426	TRUE	28.546324632078296	Not adjacent
4032_2	784	598	101.24228365658294	FALSE	72.3882	Not adjacent
4032_2	562	857	15.652475842498529	TRUE	11.191520227386448	Pod-adjacent
4032_2	1371	1514	129.84991336154215	FALSE	92.84268805350263	Not adjacent
4032_2	1832	1253	51.03920062069938	TRUE	36.49302844380006	Not adjacent
4032_2	1449	1820	278.94981627525766	FALSE	199.44911863680923	Not adjacent
4032_2	676	835	60.40695324215582	TRUE	43.190971568141414	Not adjacent
4032_2	995	532	76.16429609731846	FALSE	54.45747170958269	Not adjacent
4032_2	829	1205	408.16663263917104	FALSE	291.8391423370073	Not adjacent
4032_2	1670	1001	208.58091954922435	FALSE	149.1353574776954	Not adjacent
4032_2	692	1408	316.30365157550744	FALSE	226.15711087648782	Not adjacent
4032_2	757	1478	268.799	FALSE	192.19141480565668	Not adjacent
4032_2	477	1328	167.2423391369542	FALSE	119.57827248292224	Not adjacent
4032_2	944	2009	310.60103026229643	FALSE	222.07973663754194	Not adjacent
4032_2	675	618	171.95929750961417	FALSE	122.95089771937413	Not adjacent
4032_2	868	1319	353.0042492662093	FALSE	252.39803822533963	Not adjacent
4032_2	1449	1904	297.8808486626826	FALSE	212.98480679381802	Not adjacent
4032_2	1045	828	18.601075237738275	TRUE	13.299768794982866	Pod-adjacent
4032_2	579	713	137.03284277865654	FALSE	97.97848258673943	Not adjacent
4032_2	1289	444	84.81155581640984	TRUE	60.64026240873303	Not adjacent
4032_2	919	555	49.51767361255979	TRUE	35.405136632980245	Not adjacent
4032_2	959	1321	276.58814146669414	FALSE	197.7605211486863	Not adjacent
4032_2	1831	1294	91.0494	FALSE	65.10034754131502	Not adjacent
4032_2	1003	557	51.088159097779204	TRUE	36.52803375491213	Not adjacent
4032_2	986	1310	263.75936002348806	FALSE	188.58794241679396	Not adjacent
4032_2	523	705	154.38264151127873	FALSE	110.38358868056429	Not adjacent
4032_2	1709	1059	142.57980221616245	FALSE	101.94455858455615	Not adjacent
4032_2	1403	1810	232.36393868240398	FALSE	166.14021615791884	Not adjacent
4032_2	964	1426	215.56437553547664	FALSE	154.12852850786578	Not adjacent
4032_2	455	1027	186.03763060198332	FALSE	133.01690588041808	Not adjacent
4032_2	1746	1702	84.34453153583817	FALSE	60.30634004812429	Not adjacent
4032_2	741	1428	308.97410894765926	FALSE	220.91648789757636	Not adjacent
4032_2	453	1500	75.31268153505093	TRUE	53.84856729756141	Not adjacent
4032_2	1618	1912	169.9941175452845	FALSE	121.5457940448784	Not adjacent
4032_2	1720	1326	13.92838827718412	TRUE	9.958797618186646	Pod-adjacent
4032_2	655	728	131.03434664239754	FALSE	93.68955784931424	Not adjacent
4032_2	1002	656	22.02271554554524	TRUE	15.746241615064845	Pod-adjacent
4032_2	1242	473	106.04244433244644	FALSE	75.8203	Not adjacent
4032_2	279	1754	73.87827826905551	TRUE	52.82296896237469	Not adjacent
4032_2	1141	1863	72.49827584156743	TRUE	51.836267226720715	Not adjacent
4032_2	694	648	136.7808466123821	FALSE	97.7983	Not adjacent
4032_2	1847	1748	121.75795661885921	FALSE	87.05693898248433	Not adjacent
4032_2	934	1444	235.97457490161943	FALSE	168.72182105465788	Not adjacent
4032_2	1414	1531	175.5135322418189	FALSE	125.4921755529005	Not adjacent
4032_2	1376	1451	115.15641536623133	FALSE	82.3368	Not adjacent
4032_2	543	1890	18.027756377319946	TRUE	12.889845809783761	Pod-adjacent
4032_2	422	1389	89.88882021697692	FALSE	64.2705	Not adjacent
4032_2	1581	1843	160.823	FALSE	114.98836201981484	Not adjacent
4032_2	1156	737	51.03920062069938	TRUE	36.49302844380006	Not adjacent
4032_2	573	802	48.093658625644196	TRUE	34.387	Not adjacent
4032_2	766	1375	367.2887147735416	FALSE	262.61143106308225	Not adjacent
4032_2	1007	1172	329.3706119252293	FALSE	235.49998752653894	Not adjacent
4032_2	696	1619	115.48592987892508	FALSE	82.57243986343143	Not adjacent
4032_2	782	647	104.01922899156675	FALSE	74.37374872897023	Not adjacent
4032_2	1479	1667	278.25887227544064	FALSE	198.95509367694004	Not adjacent
4032_2	666	1829	43.93176527297759	TRUE	31.411212170178977	Not adjacent
4032_2	765	753	19.105	TRUE	13.660055819798101	Pod-adjacent
4032_2	1463	1521	215.82400237230334	FALSE	154.3141616961969	Not adjacent
4032_2	1094	1334	173.5885940953495	FALSE	124.11584477817487	Not adjacent
4032_2	1389	454	74.51845409024533	TRUE	53.28069467452541	Not adjacent
4032_2	538	1653	122.03687967167957	FALSE	87.25636896525089	Not adjacent
4032_2	1207	726	28.0179	TRUE	20.032763788354316	Not adjacent
4032_2	661	738	123.68508398347798	FALSE	88.43483504818676	Not adjacent
4032_2	1201	1480	30.886890422961002	TRUE	22.084126652417115	Not adjacent
4032_2	1720	1437	124.10076550932311	FALSE	88.73204733916602	Not adjacent
4032_2	880	1448	286.27259736132623	FALSE	204.68490711334826	Not adjacent
4032_2	1118	1772	34.058772731852805	TRUE	24.352022503274753	Not adjacent
4032_2	1071	1696	62.51399843235114	TRUE	44.697508879131064	Not adjacent
4032_2	1431	1644	261.72695696087555	FALSE	187.135	Not adjacent
4032_2	1726	1297	14	TRUE	10.01	Pod-adjacent
4032_2	864	1707	221.56263222845138	FALSE	158.41728204334274	Not adjacent
4032_2	641	855	22	TRUE	15.729999999999999	Pod-adjacent
4032_3	1306	351	311.4514408378937	FALSE	222.688	Not adjacent
4032_3	406	884	35	TRUE	25.025	Not adjacent
4032_3	1493	1070	108.50345616615168	FALSE	77.57997115879844	Not adjacent
4032_3	862	1299	206.42189806316577	FALSE	147.5916571151635	Not adjacent
4032_3	1759	189	137.87313008704777	FALSE	98.57928801223915	Not adjacent
4032_3	283	825	125.31959144523253	FALSE	89.60350788334125	Not adjacent
4032_3	1448	1017	95.5249	FALSE	68.30027909899052	Not adjacent
4032_3	1346	1194	143.78456106272327	FALSE	102.80596115984713	Not adjacent
4032_3	1146	1043	162.9846618550347	FALSE	116.53403322634979	Not adjacent
4032_3	1184	1154	47.042533945356304	TRUE	33.63541177092976	Not adjacent
4032_3	1554	280	58.728187440104094	TRUE	41.99065401967442	Not adjacent
4032_3	215	613	258.0620080523284	FALSE	184.51433575741478	Not adjacent
4032_3	350	598	125.00399993600205	FALSE	89.37785995424146	Not adjacent
4032_3	791	711	85.61541917201598	FALSE	61.21502470799142	Not adjacent
4032_3	1248	150	360.41781310029614	FALSE	257.6987363667117	Not adjacent
4032_3	1276	522	307.117	FALSE	219.58882764157195	Not adjacent
4032_3	943	538	108.60018416190647	FALSE	77.64913167576312	Not adjacent
4032_3	1697	266	46.09772228646444	TRUE	32.95987143482207	Not adjacent
4032_3	530	1012	54.62600113499065	TRUE	39.05759081151832	Not adjacent
4032_3	1551	954	25.238858928247925	TRUE	18.045784133697264	Pod-adjacent
4032_3	1288	216	309.9306374013386	FALSE	221.60040574195708	Not adjacent
4032_3	1601	938	60.53924347066124	TRUE	43.285559081522784	Not adjacent
4032_3	701	1093	87.09190547921202	FALSE	62.27071241763659	Not adjacent
4032_3	438	530	33.015148038438355	TRUE	23.60583084748342	Not adjacent
4032_3	176	388	330.82019285406386	FALSE	236.53643789065566	Not adjacent
4032_3	899	652	20.8806	TRUE	14.929638307742087	Pod-adjacent
4032_3	948	140	472.0519039258289	FALSE	337.51711130696765	Not adjacent
4032_3	1476	368	176.13914953808538	FALSE	125.93949191973104	Not adjacent
4032_3	225	494	246.22144504490262	FALSE	176.04833320710537	Not adjacent
4032_3	438	763	91.76055797563569	FALSE	65.60879895257952	Not adjacent
4032_3	838	925	109.80892495603443	FALSE	78.51338134356462	Not adjacent
4032_3	1179	165	424.6751699828941	FALSE	303.64274653776926	Not adjacent
4032_3	1587	848	26.832815729997478	TRUE	19.185463246948196	Pod-adjacent
4032_3	1664	850	68.62215385719105	TRUE	49.0648	Not adjacent
4032_3	1226	266	371.9099353338117	FALSE	265.91560376367534	Not adjacent
4032_3	614	370	77.78174593052023	TRUE	55.61394834032196	Not adjacent
4032_3	720	675	150.02999700059985	FALSE	107.27144785542889	Not adjacent
4032_3	1228	934	270.2831848265815	FALSE	193.25247715100573	Not adjacent
4032_3	1020	640	135.76818478568535	FALSE	97.07425212176501	Not adjacent
4032_3	1250	264	347.82898096622137	FALSE	248.69772139084827	Not adjacent
4032_3	1479	544	102.95630140987001	FALSE	73.61375550805705	Not adjacent
4032_3	1612	918	47.80167361086848	TRUE	34.17819663177096	Not adjacent
4032_3	1688	291	21.840329667841555	TRUE	15.615835712506712	Pod-adjacent
4032_3	983	866	159.8780785473731	FALSE	114.31282616137176	Not adjacent
4032_3	1268	182	334.07334524023315	FALSE	238.8624418467667	Not adjacent
4032_3	783	257	280	FALSE	200.2	Not adjacent
4032_3	1391	167	218.55205329623422	FALSE	156.26471810680746	Not adjacent
4032_3	639	333	121.91800523302537	FALSE	87.17137374161314	Not adjacent
4032_3	1680	349	29.546573405388315	TRUE	21.125799984852645	Not adjacent
4032_3	416	393	100.65783625729296	FALSE	71.97035292396446	Not adjacent
4032_3	934	1273	163.37074401495514	FALSE	116.81008197069292	Not adjacent
4032_3	1672	675	50.32891812864648	TRUE	35.98517646198223	Not adjacent
4032_3	1123	1263	88.3912	TRUE	63.1997	Not adjacent
4032_3	815	278	295.2033197645311	FALSE	211.07037363163974	Not adjacent
4032_3	598	1029	41.400483088968905	TRUE	29.601345408612765	Not adjacent
4032_3	1108	1341	160.262	FALSE	114.58753378967538	Not adjacent
4032_3	447	588	42.95346318982906	TRUE	30.711726180727776	Not adjacent
4032_3	332	462	158.928	FALSE	113.63327439619083	Not adjacent
4032_3	1816	185	162.92943257741985	FALSE	116.49454429285518	Not adjacent
4032_3	1558	756	123.03251602726817	FALSE	87.96824895949673	Not adjacent
4032_3	931	1033	20.248456731316587	TRUE	14.477646562891358	Pod-adjacent
4032_3	1048	871	181.11046352985792	FALSE	129.4939814238484	Not adjacent
4032_3	935	1008	19.105	TRUE	13.660055819798101	Pod-adjacent
4032_3	486	990	14	TRUE	10.01	Pod-adjacent
4032_3	696	404	138.6001443000692	FALSE	99.09910317454947	Not adjacent
4032_3	847	989	62.39390995922599	TRUE	44.61164562084658	Not adjacent
4032_3	851	423	180.06943105369106	FALSE	128.7496432033891	Not adjacent
4032_3	833	554	54.12947441089743	TRUE	38.70257420379166	Not adjacent
4032_3	692	583	151.40013210033868	FALSE	108.25109445174215	Not adjacent
4032_3	1481	506	107.83784122468327	FALSE	77.10405647564853	Not adjacent
4032_3	1075	756	194.28844535895593	FALSE	138.91623843165348	Not adjacent
4032_3	1080	656	189.71821209362056	FALSE	135.6485216469387	Not adjacent
4032_3	1694	143	137.17871555019022	FALSE	98.08278161838601	Not adjacent
4032_3	1102	1026	144.62710672622887	FALSE	103.40838130925364	Not adjacent
4032_3	847	392	211.19185590358356	FALSE	151.00217697106223	Not adjacent
4032_3	628	770	153.56106277308712	FALSE	109.79615988275728	Not adjacent
4032_3	1500	572	82.20097323024831	FALSE	58.77369585962754	Not adjacent
4032_3	910	1197	93.77632963600144	FALSE	67.05007568974102	Not adjacent
4032_3	878	829	141.7956275771577	FALSE	101.38387371766774	Not adjacent
4032_3	1472	579	111.00450441310929	FALSE	79.36822065537314	Not adjacent
4032_3	861	807	123.22743201089601	FALSE	88.10761388779065	Not adjacent
4032_3	1275	265	322.96903876377996	FALSE	230.92286271610266	Not adjacent
4032_3	388	991	34.40930106817051	TRUE	24.60265026374191	Not adjacent
4032_3	1299	1227	97.67292357659824	FALSE	69.83614035726774	Not adjacent
4032_3	507	705	140.60227594174995	FALSE	100.5306272983512	Not adjacent
4032_3	927	1011	22.02271554554524	TRUE	15.746241615064845	Pod-adjacent
4032_3	1164	230	433.11545804785123	FALSE	309.6775525042136	Not adjacent
4032_3	1518	1208	240.29981273400944	FALSE	171.81436610481674	Not adjacent
4032_3	1005	250	383.15793088490284	FALSE	273.9579205827055	Not adjacent
4032_3	939	293	320.9189928938454	FALSE	229.45707991909947	Not adjacent
4032_3	380	252	214.8697279748825	FALSE	153.63185550204096	Not adjacent
4032_3	1380	611	207.87015177749788	FALSE	148.62715852091097	Not adjacent
4032_3	1318	777	265.06791582535976	FALSE	189.52355981513222	Not adjacent
4032_3	1135	257	444.47384624969783	FALSE	317.7988000685339	Not adjacent
4032_3	1223	322	382.88379438153294	FALSE	273.76191298279605	Not adjacent
4032_3	542	946	30	TRUE	21.45	Not adjacent
4032_3	753	560	111.61541112229978	FALSE	79.80501895244434	Not adjacent
4032_3	627	961	16.401219466856727	TRUE	11.726871918802559	Pod-adjacent
4032_3	1365	325	247.08095839218367	FALSE	176.6628852504113	Not adjacent
4032_3	486	470	33.95585369269929	TRUE	24.278435390279995	Not adjacent
4032_3	1725	1072	221	FALSE	158.015	Not adjacent
4032_3	592	1313	244.28262320517192	FALSE	174.6620755916979	Not adjacent
4032_3	1290	1214	87.14355971613737	FALSE	62.30764519703822	Not adjacent
4032_3	1331	763	261.2661478263114	FALSE	186.80529569581265	Not adjacent
4032_3	523	258	157.0286598045083	FALSE	112.27549176022343	Not adjacent
4032_3	1142	650	251.88290930509754	FALSE	180.09628015314473	Not adjacent
4032_3	1047	610	171.81385275931623	FALSE	122.8469047229111	Not adjacent
4032_3	1178	616	293.95407804621453	FALSE	210.17716580304338	Not adjacent
4032_3	1570	818	61.29437168288782	TRUE	43.82547575326479	Not adjacent
4032_3	886	1012	19	TRUE	13.584999999999999	Pod-adjacent
4032_3	988	502	166.20770138594662	FALSE	118.83850649095183	Not adjacent
4032_3	1768	340	40.311288741492746	TRUE	28.822571450167313	Not adjacent
4032_3	1149	719	257.87012234844116	FALSE	184.37713747913543	Not adjacent
4032_3	849	568	35.6931	TRUE	25.52059266553189	Not adjacent
4032_3	375	560	90.6697	FALSE	64.82885719338265	Not adjacent
4032_3	1749	149	172.02906731131225	FALSE	123.00078312758825	Not adjacent
4032_3	1413	429	203.57799488156869	FALSE	145.5582663403216	Not adjacent
4032_3	1537	596	58.137767414994535	TRUE	41.56850370172109	Not adjacent
4032_3	1320	382	307.3271872125862	FALSE	219.7389388569991	Not adjacent
4032_3	1100	620	217.88299612406655	FALSE	155.78634222870758	Not adjacent
4032_3	1971	652	194.87944991712183	FALSE	139.3388066907421	Not adjacent
4032_3	763	622	94.92101980067429	FALSE	67.86852915748212	Not adjacent
4032_3	1613	370	51.24451190127583	TRUE	36.63982600941222	Not adjacent
4032_3	1144	607	263.74609001841145	FALSE	188.57845436316418	Not adjacent
4032_3	627	1032	39.2938	TRUE	28.095042267275552	Not adjacent
4032_3	1196	459	368.0461927530293	FALSE	263.1530278184159	Not adjacent
4032_3	1035	1048	81.8413	TRUE	58.516536551644954	Not adjacent
4032_3	1506	372	158.02847844613325	FALSE	112.99036208898526	Not adjacent
4032_3	1522	770	127.80062597655773	FALSE	91.37744757323877	Not adjacent
4032_3	1685	865	86.28441342444185	FALSE	61.69335559847592	Not adjacent
4032_3	445	690	142.41137595009747	FALSE	101.82413380431969	Not adjacent
4032_3	535	1211	153.05227865013967	FALSE	109.43237923484986	Not adjacent
4032_3	2015	537	271.31715758499314	FALSE	193.9917676732701	Not adjacent
4032_3	1586	217	25.495097567963924	TRUE	18.228994761094206	Pod-adjacent
4032_3	1516	141	127.91403363196706	FALSE	91.45853404685644	Not adjacent
4032_3	787	802	149.21461054467824	FALSE	106.68844653944494	Not adjacent
4032_3	1231	172	372.2633476451852	FALSE	266.1682935663074	Not adjacent
4032_3	824	385	220.33610689126738	FALSE	157.54031642725616	Not adjacent
4032_3	1752	836	98.02040603874276	FALSE	70.08459031770107	Not adjacent
4032_3	1133	617	250.28184113115358	FALSE	178.9515164087748	Not adjacent
4032_3	1193	795	318.5105963700423	FALSE	227.73507640458024	Not adjacent
4032_3	1606	531	25.079872407968907	TRUE	17.932108771697767	Pod-adjacent
4032_3	403	633	104.4030650891055	FALSE	74.64819153871042	Not adjacent
4032_3	420	674	132.85330255586422	FALSE	94.99011132744292	Not adjacent
4032_3	1568	630	25.495097567963924	TRUE	18.228994761094206	Pod-adjacent
4032_3	1781	610	31.400636936215164	TRUE	22.45145540939384	Not adjacent
4032_3	837	791	117.23907198540937	FALSE	83.8259	Not adjacent
4032_3	756	816	178.99720668211557	FALSE	127.98300277771263	Not adjacent
4032_3	1676	1051	167.94344286098223	FALSE	120.07956164560228	Not adjacent
4032_4	1769	435	116.45600027478189	FALSE	83.26604019646905	Not adjacent
4032_4	1700	1054	118.0889495253472	FALSE	84.43359891062325	Not adjacent
4032_4	1348	1439	134.23859355639868	FALSE	95.98059439282505	Not adjacent
4032_4	830	1574	15.231546211727817	TRUE	10.890555541385389	Pod-adjacent
4032_4	438	1196	94.36630754670864	FALSE	67.47190989589667	Not adjacent
4032_4	735	1537	36.40054944640259	TRUE	26.026392854177853	Not adjacent
4032_4	959	662	95.0789	FALSE	67.98142393330696	Not adjacent
4032_4	1382	1152	323.5938812771342	FALSE	231.36962511315093	Not adjacent
4032_4	1749	899	75.29276193632427	TRUE	53.834324784471846	Not adjacent
4032_4	1115	627	35.805027579936315	TRUE	25.600594719654463	Not adjacent
4032_4	1787	1226	100.46392387319938	FALSE	71.83170556933756	Not adjacent
4032_4	691	1375	23.853720883753127	TRUE	17.055410431883484	Pod-adjacent
4032_4	1570	703	208.58571379651102	FALSE	149.13878536450537	Not adjacent
4032_4	967	293	139.21566003866087	FALSE	99.53919692764252	Not adjacent
4032_4	1423	1013	220.49263026232873	FALSE	157.65223063756503	Not adjacent
4032_4	1054	956	189.2643653728826	FALSE	135.32402124161104	Not adjacent
4032_4	769	435	130.24976007655445	FALSE	93.12857845473643	Not adjacent
4032_4	772	543	152.81688388394784	FALSE	109.2640719770227	Not adjacent
4032_4	355	1070	24.08318915758459	TRUE	17.219480247672983	Pod-adjacent
4032_4	1263	1233	239.00627606822377	FALSE	170.889	Not adjacent
4032_4	1524	544	189.16923639957952	FALSE	135.25600402569935	Not adjacent
4032_4	1564	441	106.88779163215975	FALSE	76.42477101699421	Not adjacent
4032_4	1713	1660	39.44616584663204	TRUE	28.20400858034191	Not adjacent
4032_4	1044	831	67.05221845696084	TRUE	47.9423	Not adjacent
4032_4	464	1692	274.4922585429323	FALSE	196.2619648581966	Not adjacent
4032_4	1598	384	62.80127387243033	TRUE	44.90291081878768	Not adjacent
4032_4	753	1416	61.26989472816156	TRUE	43.807974730635515	Not adjacent
4032_4	860	1196	169.31922513406445	FALSE	121.06324597085607	Not adjacent
4032_4	983	996	242.90327292978165	FALSE	173.67584014479388	Not adjacent
4032_4	1769	356	78.18567643756751	TRUE	55.90275865286077	Not adjacent
4032_4	494	1283	157.88920165736477	FALSE	112.8907791850158	Not adjacent
4032_4	1125	1071	310.0596716762759	FALSE	221.69266524853728	Not adjacent
4032_4	1431	1574	49.24428900898052	TRUE	35.20966664142107	Not adjacent
4032_4	1456	527	152.0526224699857	FALSE	108.71762506603976	Not adjacent
4032_4	1225	381	80.39900496896712	FALSE	57.48528855281149	Not adjacent
4032_4	859	1143	221.11761576138613	FALSE	158.09909526939109	Not adjacent
4032_4	801	1232	130.6981254647518	FALSE	93.44915970729753	Not adjacent
4032_4	1156	1537	58	TRUE	41.47	Not adjacent
4032_4	477	470	26.68332812825267	TRUE	19.078579611700658	Pod-adjacent
4032_4	1555	1463	95.67131231461184	TRUE	68.40498830494747	Not adjacent
4032_4	1753	1032	117.41379816699569	FALSE	83.95086568940191	Not adjacent
4032_4	1725	759	182.6608879864543	FALSE	130.60253491031483	Not adjacent
4032_4	1790	551	203.83571816538927	FALSE	145.74253848825333	Not adjacent
4032_4	881	598	98.2344	FALSE	70.23760566818889	Not adjacent
4032_4	1104	256	139.17614738165446	FALSE	99.51094537788293	Not adjacent
4032_4	527	975	111.00450441310929	FALSE	79.36822065537314	Not adjacent
4032_4	1006	1766	145.0551619212498	FALSE	103.71444077369361	Not adjacent
4032_4	655	914	62.36184731067546	TRUE	44.58872082713295	Not adjacent
4032_4	823	1469	44.28317965096906	TRUE	31.662473450442878	Not adjacent
4032_4	919	438	17.204650534085253	TRUE	12.301325131870955	Pod-adjacent
4032_4	340	1089	48.104053883222775	TRUE	34.39439852650428	Not adjacent
4032_4	1703	978	45.18849411078001	TRUE	32.309773289207705	Not adjacent
4032_4	1514	1090	185.15128949051368	FALSE	132.38317198571727	Not adjacent
4032_4	369	1094	40.19950248448356	TRUE	28.742644276405745	Not adjacent
4032_4	971	804	72.24956747275377	TRUE	51.65844074301894	Not adjacent
4032_4	1350	991	287.08883642524313	FALSE	205.26851804404882	Not adjacent
4032_4	1050	754	19.105	TRUE	13.660055819798101	Pod-adjacent
4032_4	741	1350	18.601075237738275	TRUE	13.299768794982866	Pod-adjacent
4032_4	1216	1446	23.769728648009426	TRUE	16.99535598332674	Pod-adjacent
4032_4	408	1136	65.29931086925804	TRUE	46.68900727151949	Not adjacent
4032_4	1556	588	198.27506146764904	FALSE	141.76666894936906	Not adjacent
4032_4	638	581	175.026	FALSE	125.14338436369698	Not adjacent
4032_4	548	1322	109.00458705944443	FALSE	77.93827974750276	Not adjacent
4032_4	436	1249	144.20124826089406	FALSE	103.10389250653925	Not adjacent
4032_4	1151	216	118.90332207301863	FALSE	85.01587528220831	Not adjacent
4032_4	1698	1083	146.66969693839283	FALSE	104.86883331095088	Not adjacent
4032_4	1461	609	102.04410811016969	FALSE	72.96153729877132	Not adjacent
4032_4	1540	210	152.0690632574555	FALSE	108.72938022908068	Not adjacent
4032_4	1238	1607	94.02127418834527	FALSE	67.22521104466686	Not adjacent
4032_4	439	842	205.40691322348428	FALSE	146.86594295479125	Not adjacent
4032_4	1864	832	208.38665984174708	FALSE	148.99646178684915	Not adjacent
4032_4	1058	1059	292.0616373302047	FALSE	208.82407069109635	Not adjacent
4032_4	762	1533	26.076809620810597	TRUE	18.644918878879576	Pod-adjacent
4032_4	1454	217	193.76274151652584	FALSE	138.54036018431597	Not adjacent
4032_4	1326	1248	250.12197024651792	FALSE	178.83720872626031	Not adjacent
4032_4	658	997	30.479501308256342	TRUE	21.792843435403285	Not adjacent
4032_4	1179	193	86.14522621712709	FALSE	61.593836745245866	Not adjacent
4032_4	1321	1483	90.13878188659973	FALSE	64.44922904891881	Not adjacent
4032_4	516	924	131.84839779079607	FALSE	94.27160442041918	Not adjacent
4032_4	1112	977	215.4158768521949	FALSE	154.02235194931936	Not adjacent
4032_4	1233	168	32.89376840679705	TRUE	23.51904441085989	Not adjacent
4032_4	396	973	75.43208866258443	TRUE	53.93394339374787	Not adjacent
4032_4	426	1167	77.78174593052023	TRUE	55.61394834032196	Not adjacent
4032_4	1146	1552	75.82216034906945	TRUE	54.21284464958465	Not adjacent
4032_4	683	484	162.22515218054195	FALSE	115.9909838090875	Not adjacent
4032_4	934	497	25.298221281347036	TRUE	18.08822821616313	Pod-adjacent
4032_4	1287	1190	286.6304240655552	FALSE	204.94075320687196	Not adjacent
4032_4	1406	277	172.5340546095176	FALSE	123.36184904580507	Not adjacent
4032_4	631	840	134.18271125595876	FALSE	95.94063854801051	Not adjacent
4032_4	1087	517	87.68124086713189	TRUE	62.6921	Not adjacent
4032_4	1121	589	28.600699292150182	TRUE	20.44949999388738	Not adjacent
4032_4	1428	950	206.0024271701671	FALSE	147.29173542666948	Not adjacent
4032_4	647	356	140.90067423543437	FALSE	100.74398207833556	Not adjacent
4032_4	691	1545	74.33034373659252	TRUE	53.146195771663656	Not adjacent
4032_4	1457	800	173.55690709389816	FALSE	124.09318857213718	Not adjacent
4032_4	1021	1360	82.85529554590944	TRUE	59.24153631532525	Not adjacent
4032_4	1263	1214	252.7231687044146	FALSE	180.69706562365644	Not adjacent
4032_4	1182	369	42.05948168962618	TRUE	30.07252940808272	Not adjacent
4032_4	1369	147	109.7679370308106	FALSE	78.48407497702958	Not adjacent
4032_4	1271	1563	61.032778078668514	TRUE	43.638436326247984	Not adjacent
4032_4	1534	330	116.96580696938743	FALSE	83.63055198311201	Not adjacent
4032_4	1777	596	233.43735776434755	FALSE	166.9077108015085	Not adjacent
4032_4	750	612	212.20744567521658	FALSE	151.72832365777984	Not adjacent
4032_4	980	1671	149.80654191322887	FALSE	107.11167746795864	Not adjacent
4032_4	904	1777	45.5412	TRUE	32.561950955064106	Not adjacent
4032_4	940	543	22.090722034374522	TRUE	15.794866254577784	Pod-adjacent
4032_4	1069	1662	209.80467106334882	FALSE	150.0103398102944	Not adjacent
4032_4	1395	326	196.9009903479411	FALSE	140.7842080987779	Not adjacent
4032_4	921	884	134.01492454200763	FALSE	95.82067104753546	Not adjacent
4032_4	869	348	77.52418977325722	TRUE	55.42979568787891	Not adjacent
4032_4	510	1124	17.46424919657298	TRUE	12.48693817554968	Pod-adjacent
4032_4	997	1163	251.85908758669004	FALSE	180.07924762448337	Not adjacent
4032_4	1608	576	189.2828571212935	FALSE	135.33724284172484	Not adjacent
4032_4	1685	1115	149.27156460625713	FALSE	106.72916869347384	Not adjacent
4032_4	1421	932	213.67732682715777	FALSE	152.7792886814178	Not adjacent
4032_4	1657	865	75.1066	TRUE	53.701212509588636	Not adjacent
4032_4	1697	408	39.56008088970496	TRUE	28.28545783613905	Not adjacent
4032_4	663	376	145.6193668438371	FALSE	104.11784729334352	Not adjacent
4032_4	1078	738	32.202484376209235	TRUE	23.024776328989603	Not adjacent
4032_4	1880	633	324.8399605959833	FALSE	232.26057182612806	Not adjacent
4032_4	1486	1618	37.05401462729781	TRUE	26.493620458517935	Not adjacent
4032_4	1806	443	154.00324671902212	FALSE	110.11232140410081	Not adjacent
4032_4	1087	1449	48.373546489791295	TRUE	34.58708574020078	Not adjacent
4032_4	834	1409	35.12833614050059	TRUE	25.116760340457922	Not adjacent
4032_4	1151	442	13.152946437965905	TRUE	9.404356703145622	Pod-adjacent
4032_4	520	1103	17.72004514666935	TRUE	12.669832279868585	Pod-adjacent
4032_4	1685	1620	11.661903789690601	TRUE	8.33826	Pod-adjacent
4032_4	739	572	196.1147623204332	FALSE	140.22205505910972	Not adjacent
4032_4	1560	321	90.19977827023745	FALSE	64.49284146321978	Not adjacent
4032_4	1571	674	204.29880077964236	FALSE	146.0736425574443	Not adjacent
4032_4	1260	530	132.94359706281458	FALSE	95.05467189991242	Not adjacent
4032_4	1385	1046	267.22649569232465	FALSE	191.0669444200121	Not adjacent
4032_4	560	933	88.11923740024082	FALSE	63.00525474117218	Not adjacent
4032_4	1523	977	114.47707194019246	FALSE	81.8511	Not adjacent
4030_1	1276	800	142.72000560538106	FALSE	102.04480400784746	Not adjacent
4030_1	2105	807	97.73944955850733	FALSE	69.88370643433274	Not adjacent
4030_1	2137	1868	34.0147	TRUE	24.320512432923778	Not adjacent
4030_1	1380	3684	153.3101431738944	FALSE	109.61675236933449	Not adjacent
4030_1	685	2475	100.9554357129917	FALSE	72.18313653478906	Not adjacent
4030_1	1657	475	94.04786015641186	FALSE	67.24422001183447	Not adjacent
4030_1	1366	3908	365.64463622484607	FALSE	261.43591490076494	Not adjacent
4030_1	2013	2417	60.74537019394976	TRUE	43.432939688674075	Not adjacent
4030_1	1617	2615	195.8979326077741	FALSE	140.06702181455847	Not adjacent
4030_1	1599	1384	139.97856978837868	FALSE	100.08467739869074	Not adjacent
4030_1	1892	3517	364.6052660069517	FALSE	260.69276519497043	Not adjacent
4030_1	419	3055	90.05	FALSE	64.38574007495758	Not adjacent
4030_1	760	1859	156.08010763707205	FALSE	111.5972769605065	Not adjacent
4030_1	1056	3224	84.09518416651456	FALSE	60.128056679057906	Not adjacent
4030_1	1768	712	191.09421759959145	FALSE	136.63236558370787	Not adjacent
4030_1	1593	526	125.22779244241272	FALSE	89.53787159632509	Not adjacent
4030_1	977	2460	195.48913013259843	FALSE	139.7747280448079	Not adjacent
4030_1	2197	2098	160.86329600005092	FALSE	115.01725664003641	Not adjacent
4030_1	849	2534	110.85576214162258	FALSE	79.26186993126014	Not adjacent
4030_1	697	2074	52.43090691567332	TRUE	37.488098444706424	Not adjacent
4030_1	1047	1665	68.9493	TRUE	49.29871854318325	Not adjacent
4030_1	1971	2688	23.600847442411894	TRUE	16.874605921324502	Pod-adjacent
4030_1	544	1482	174.7512517837855	FALSE	124.94714502540663	Not adjacent
4030_1	1225	2438	117.0341830406826	FALSE	83.67944087408806	Not adjacent
4030_1	2168	2932	336.48179742743883	FALSE	240.58448516061875	Not adjacent
4030_1	2146	2584	61.35144660071187	TRUE	43.866284319508985	Not adjacent
4030_1	1402	1035	86.37129152675674	TRUE	61.75547344163106	Not adjacent
4030_1	2259	1382	57.0088	TRUE	40.76127144729418	Not adjacent
4030_1	2734	2917	722.873	FALSE	516.8540099728356	Not adjacent
4030_1	2331	1680	284.43101096751036	FALSE	203.3681728417699	Not adjacent
4030_1	1782	3311	202.15835377248203	FALSE	144.54322294732464	Not adjacent
4030_1	1192	704	135.07035203922436	FALSE	96.57530170804542	Not adjacent
4030_1	1611	797	111.50784725749125	FALSE	79.72811078910624	Not adjacent
4030_1	1359	2388	213.59073013593076	FALSE	152.71737204719048	Not adjacent
4030_1	764	908	121.19818480488888	FALSE	86.65670213549555	Not adjacent
4030_1	664	1764	218.28879952943075	FALSE	156.07649166354298	Not adjacent
4030_1	2095	1942	46.010868281309364	TRUE	32.89777082113619	Not adjacent
4030_1	917	3187	68.60029154456998	TRUE	49.04920845436754	Not adjacent
4030_1	1792	3535	400.7056276120913	FALSE	286.50452374264523	Not adjacent
4030_1	2426	2278	359.3897605664357	FALSE	256.9636788050015	Not adjacent
4030_1	1399	2992	41.10960958218893	TRUE	29.393370851265082	Not adjacent
4030_1	1170	153	173.4041521994211	FALSE	123.98396882258608	Not adjacent
4030_1	2265	1296	107.41508273980894	FALSE	76.80178415896339	Not adjacent
4030_1	540	2640	216.7071757002984	FALSE	154.94563062571333	Not adjacent
4030_1	1435	639	76.60939890117922	TRUE	54.77572021434314	Not adjacent
4030_1	852	3768	436.98169298038107	FALSE	312.44191048097247	Not adjacent
4030_1	573	2387	201.40506448448608	FALSE	144.00462110640754	Not adjacent
4030_1	2157	1256	25	TRUE	17.875	Pod-adjacent
4030_1	2161	1293	62.12889826803627	TRUE	44.42216226164593	Not adjacent
4030_1	393	2440	234.33522995913356	FALSE	167.54968942078048	Not adjacent
4030_1	972	605	23.769728648009426	TRUE	16.99535598332674	Pod-adjacent
4030_1	1877	3417	266.4432397340942	FALSE	190.50691640987736	Not adjacent
4030_1	2150	2288	93.05912099305473	FALSE	66.53727151003413	Not adjacent
4030_1	1779	1137	128.01562404644207	FALSE	91.53117119320608	Not adjacent
4030_1	687	1933	66.12110101926616	TRUE	47.276587228775306	Not adjacent
4030_1	2007	3082	117.80067911519016	FALSE	84.22748556736096	Not adjacent
4030_1	979	1412	165.0605949341029	FALSE	118.01832537788357	Not adjacent
4030_1	1560	3172	172.00290695217916	FALSE	122.98207847080809	Not adjacent
4030_1	996	1539	95.90099061010788	FALSE	68.56920828622714	Not adjacent
4030_1	1578	2128	125.67418191498204	FALSE	89.85704006921216	Not adjacent
4030_1	879	2455	172.80046296234278	FALSE	123.55233101807508	Not adjacent
4030_1	1090	2154	38.27531841800928	TRUE	27.366852668876632	Not adjacent
4030_1	1241	1664	103.40696301506973	FALSE	73.93597855577485	Not adjacent
4030_1	809	2955	83.81527307120105	FALSE	59.927920245908744	Not adjacent
4030_1	2789	2332	690.8002605674088	FALSE	493.92218630569727	Not adjacent
4030_1	1893	1371	93.15041599477696	TRUE	66.60254743626552	Not adjacent
4030_1	1372	2694	198.04039991880444	FALSE	141.59888594194516	Not adjacent
4030_1	1612	595	76.57675887630658	TRUE	54.75238259655921	Not adjacent
4030_1	1962	1641	73.76313442364011	TRUE	52.74064111290268	Not adjacent
4030_1	559	2926	91.54780172128658	FALSE	65.4567	Not adjacent
4030_1	665	1914	88.88756943465155	FALSE	63.554612145775856	Not adjacent
4030_1	939	2424	206.6204249342257	FALSE	147.73360382797136	Not adjacent
4030_1	1354	1025	69.85699678629192	TRUE	49.94775270219872	Not adjacent
4030_1	1699	2640	112.6454615153225	FALSE	80.54150498345558	Not adjacent
4030_1	1565	3271	247.7357463104588	FALSE	177.13105861197803	Not adjacent
4030_1	1247	3342	135.82341477079717	FALSE	97.11374156111998	Not adjacent
4030_1	1724	2844	114.0175425099138	FALSE	81.52254289458836	Not adjacent
4030_1	643	2458	140.73023839957068	FALSE	100.62212045569304	Not adjacent
4030_1	1055	1809	46.51881339845203	TRUE	33.261	Not adjacent
4030_1	1414	771	120.24142381059865	FALSE	85.97261802457803	Not adjacent
4030_1	1109	3640	213.80598681982693	FALSE	152.87128057617625	Not adjacent
4030_1	848	3711	394.381	FALSE	281.982	Not adjacent
4030_1	1600	1678	134.35028842544403	FALSE	96.06045622419248	Not adjacent
4030_1	1690	3147	102.47438704378767	FALSE	73.26918673630819	Not adjacent
4030_1	2828	2513	702.1203600523204	FALSE	502.0160574374091	Not adjacent
4030_1	1977	1985	116.18089343777659	FALSE	83.06933880801026	Not adjacent
4030_1	960	2349	153.22206107476822	FALSE	109.55377366845927	Not adjacent
4030_1	666	2518	85.47514258543241	TRUE	61.11472694858417	Not adjacent
4030_1	1368	1135	15.652475842498529	TRUE	11.191520227386448	Pod-adjacent
4030_1	887	3773	422.0580528789849	FALSE	301.77150780847415	Not adjacent
4030_1	1566	796	96.51942809610924	FALSE	69.0114	Not adjacent
4030_1	936	728	104.547	FALSE	74.75084782127891	Not adjacent
4030_1	1729	1022	214.1051143714227	FALSE	153.0851567755672	Not adjacent
4030_1	697	2421	144.84474446799925	FALSE	103.56399229461945	Not adjacent
4030_1	1683	2941	51.66236541235796	TRUE	36.93859126983594	Not adjacent
4030_1	1780	1849	131.36590120727678	FALSE	93.92661936320289	Not adjacent
4030_1	1370	3300	215.1278689523977	FALSE	153.81642630096437	Not adjacent
4030_1	1906	2935	130.29197979921864	FALSE	93.15876555644132	Not adjacent
4030_1	1498	1203	101.51354589413178	FALSE	72.58218531430423	Not adjacent
4030_1	845	3078	173.1415605797753	FALSE	123.79621581453934	Not adjacent
4030_1	2173	1443	31.064449134018133	TRUE	22.211081130822965	Not adjacent
4030_1	1842	2659	32.64965543462902	TRUE	23.344503635759747	Not adjacent
4030_1	1013	1556	111.01801655587259	FALSE	79.3779	Not adjacent
4030_1	1583	1153	83.72574275573791	TRUE	59.863906070352606	Not adjacent
4030_1	1325	2770	111.9866063420086	FALSE	80.07042353453615	Not adjacent
4030_1	1934	1475	193.34942461771124	FALSE	138.24483860166353	Not adjacent
4030_1	1121	2452	106.7379969832674	FALSE	76.31766784303618	Not adjacent
4030_1	1720	1041	207.95432190748045	FALSE	148.68734016384852	Not adjacent
4030_1	476	1955	53.85164807134504	TRUE	38.5039	Not adjacent
4030_1	1152	2904	153.88307249337075	FALSE	110.02639683276008	Not adjacent
4030_1	1847	2263	26.570660511172846	TRUE	18.998022265488583	Pod-adjacent
4030_1	1300	3617	69.02897942168927	TRUE	49.355720286507825	Not adjacent
4030_1	2262	1469	104.86181383134664	FALSE	74.97619688941285	Not adjacent
4030_1	439	3099	135.95955280891445	FALSE	97.21108025837383	Not adjacent
4030_1	1172	1281	181.13530854032848	FALSE	129.51174560633487	Not adjacent
4030_1	695	1589	209.3083849252103	FALSE	149.65549522152537	Not adjacent
4030_1	933	3419	169.44615663980107	FALSE	121.15400199745777	Not adjacent
4030_1	1926	1136	17.08800749063506	TRUE	12.217925355804068	Pod-adjacent
4030_1	1928	864	32.64965543462902	TRUE	23.344503635759747	Not adjacent
4030_1	375	2405	208.43224318708465	FALSE	149.02905387876552	Not adjacent
4030_1	2121	956	177.5894140989265	FALSE	126.97643108073245	Not adjacent
4030_1	855	1015	95.58765610684259	TRUE	68.34517411639244	Not adjacent
4030_1	816	1041	51.478150704935004	TRUE	36.80687775402853	Not adjacent
4030_1	774	2480	85.61541917201598	FALSE	61.21502470799142	Not adjacent
4030_1	403	2389	182.8332573685652	FALSE	130.72577901852412	Not adjacent
4030_1	2042	3201	137.64083696345355	FALSE	98.41319842886928	Not adjacent
4030_1	960	1232	101.24228365658294	FALSE	72.3882	Not adjacent
4030_1	946	1541	47.16990566028302	TRUE	33.72648254710236	Not adjacent
4030_1	889	1146	37.12142238654117	TRUE	26.541817006376935	Not adjacent
4030_1	1746	3108	35.4401	TRUE	25.33966455973717	Not adjacent
4030_1	2211	1366	19.235384061671343	TRUE	13.75329960409501	Pod-adjacent
4030_1	962	1194	66.64833081180653	TRUE	47.65355653044167	Not adjacent
4030_1	1687	720	132.51792331605563	FALSE	94.75031517097977	Not adjacent
4030_1	573	1810	188.91532494744834	FALSE	135.07445733742557	Not adjacent
4030_1	1282	3790	242.82503989498284	FALSE	173.61990352491273	Not adjacent
4030_1	544	1880	138.00362314084367	FALSE	98.67259054570322	Not adjacent
4030_1	1662	3151	129.3560976529518	FALSE	92.48960982186054	Not adjacent
4030_1	1289	1909	226.4155471693585	FALSE	161.8871162260913	Not adjacent
4030_1	439	2665	225.00222221124838	FALSE	160.87658888104258	Not adjacent
4030_1	746	2359	159.81239000778382	FALSE	114.26585885556543	Not adjacent
4030_1	1801	2321	97.62171889492625	TRUE	69.79952900987226	Not adjacent
4030_1	1413	3399	149.913	FALSE	107.1880154215013	Not adjacent
4030_1	1066	1856	73.8241	TRUE	52.7842	Not adjacent
4030_1	2030	2194	23.345235059857504	TRUE	16.691843067798114	Pod-adjacent
4030_1	687	3337	305.1327579923205	FALSE	218.16992196450914	Not adjacent
4030_1	1407	678	90.19977827023745	FALSE	64.49284146321978	Not adjacent
4030_1	1223	1729	117.38824472663352	FALSE	83.93259497954296	Not adjacent
4030_1	544	1334	317.3168763239674	FALSE	226.88156657163668	Not adjacent
4030_1	1027	1695	100.16985574512923	FALSE	71.6214	Not adjacent
4030_1	839	1997	148.0135128966271	FALSE	105.82966172108837	Not adjacent
4030_1	1078	847	27.294688127912362	TRUE	19.51570201145734	Pod-adjacent
4030_1	1276	3504	32.0624	TRUE	22.9246	Not adjacent
4030_1	2578	2227	507.02465423290806	FALSE	362.52262777652925	Not adjacent
4030_1	2442	1933	344.4488350974641	FALSE	246.28091709468683	Not adjacent
4030_1	1207	345	135.34031180694095	FALSE	96.76832294196277	Not adjacent
4030_1	2006	1046	83.72574275573791	TRUE	59.863906070352606	Not adjacent
4030_1	517	1426	221.93918085818015	FALSE	158.6865143135988	Not adjacent
4030_1	2754	2225	683.0065885480169	FALSE	488.34971081183204	Not adjacent
4030_1	1558	2322	287.08883642524313	FALSE	205.26851804404882	Not adjacent
4030_1	788	2707	155.284	FALSE	111.02778222138816	Not adjacent
4030_1	2187	2970	329.49203328760467	FALSE	235.58680380063734	Not adjacent
4030_1	1661	3035	62.96824596572466	TRUE	45.022295865493135	Not adjacent
4030_1	2116	2706	167.09278859364338	FALSE	119.471	Not adjacent
4030_1	2771	2352	668.0576322444045	FALSE	477.66120705474924	Not adjacent
4030_1	1881	717	105.92922165295089	FALSE	75.73939348185988	Not adjacent
4030_1	1281	505	96.56603957913983	FALSE	69.04471829908498	Not adjacent
4030_1	381	3163	201.0696396774013	FALSE	143.76479236934193	Not adjacent
4030_1	690	3563	437.8915390824536	FALSE	313.0924504439543	Not adjacent
4030_1	1768	1355	53.25410782277739	TRUE	38.076687093285834	Not adjacent
4030_1	1231	2488	161.38463371709216	FALSE	115.39001310772089	Not adjacent
4030_1	560	1326	328.63657739210953	FALSE	234.9751528353583	Not adjacent
4030_1	976	1680	141.20906486483082	FALSE	100.96448137835404	Not adjacent
4030_1	1762	3135	38.2099	TRUE	27.320111639596202	Not adjacent
4030_1	1234	532	70.1783	TRUE	50.17751613023506	Not adjacent
4030_1	666	2259	119.07980517283357	FALSE	85.1421	Not adjacent
4030_1	1592	1269	33.06055050963308	TRUE	23.638293614387653	Not adjacent
4030_1	2107	1644	87.92041856133307	TRUE	62.863099271353136	Not adjacent
4030_1	2110	2800	202.08908926510605	FALSE	144.49369882455082	Not adjacent
4030_1	914	2624	184.808	FALSE	132.13772606640393	Not adjacent
4030_1	743	2514	45.044422518220834	TRUE	32.2068	Not adjacent
4030_1	804	2112	33.015148038438355	TRUE	23.60583084748342	Not adjacent
4030_1	776	946	140.80127840328723	FALSE	100.67291405835036	Not adjacent
4030_1	2155	1450	41.23105625617661	TRUE	29.480205223166273	Not adjacent
4030_1	1905	1722	26.476404589747453	TRUE	18.93062928166943	Pod-adjacent
4030_1	1111	3056	221.14474897677312	FALSE	158.11849551839276	Not adjacent
4030_1	1465	608	82.46211251235322	FALSE	58.960410446332546	Not adjacent
4030_1	1363	1828	172.35138525698017	FALSE	123.23124045874081	Not adjacent
4030_1	1425	1690	26.40075756488817	TRUE	18.87654165889504	Pod-adjacent
4030_1	2702	2537	576.105	FALSE	411.91509298033736	Not adjacent
4030_1	971	3560	199.7248106770914	FALSE	142.80323963412033	Not adjacent
4030_1	1611	1346	100.16985574512923	FALSE	71.6214	Not adjacent
4030_1	1493	2434	354.3458762282976	FALSE	253.35730150323275	Not adjacent
4030_1	2029	733	18.027756377319946	TRUE	12.889845809783761	Pod-adjacent
4030_1	1034	3247	64.846	TRUE	46.36486951345814	Not adjacent
4030_1	2160	1144	82.56512580987206	FALSE	59.03406495405852	Not adjacent
4030_1	1810	1811	84.59905436823747	TRUE	60.488323873289794	Not adjacent
4030_1	1085	1128	154.1590088188167	FALSE	110.22369130545393	Not adjacent
4030_1	512	2048	46.52956049652737	TRUE	33.268635755017065	Not adjacent
4030_1	1225	2809	106.21675950620975	FALSE	75.94498304693997	Not adjacent
4030_1	1147	1634	15.264337522473747	TRUE	10.914001328568729	Pod-adjacent
4030_1	2163	972	217.79348015953096	FALSE	155.72233831406461	Not adjacent
4030_1	848	3181	132.60844618650805	FALSE	94.81503902335325	Not adjacent
4030_1	1503	2336	338.7226003679117	FALSE	242.18665926305684	Not adjacent
4030_1	1046	338	30.870698080866262	TRUE	22.072549127819375	Not adjacent
4030_1	1589	577	76.47875521999558	TRUE	54.682309982296836	Not adjacent
4030_1	1441	2581	328.89207956410263	FALSE	235.15783688833338	Not adjacent
4030_1	1521	3327	276.4489102890442	FALSE	197.66097085666658	Not adjacent
4030_1	1141	2988	195.5326059765992	FALSE	139.80581327326843	Not adjacent
4030_1	1173	2834	138.84163640637487	FALSE	99.27177003055803	Not adjacent
4030_1	2106	2762	177.36967046256808	FALSE	126.81931438073617	Not adjacent
4030_1	2008	864	45	TRUE	32.175	Not adjacent
4030_1	914	1528	32.31098884280702	TRUE	23.10235702260702	Not adjacent
4030_1	769	2825	82.00609733428362	TRUE	58.634359594012786	Not adjacent
4030_1	2733	2348	632.5606690270903	FALSE	452.2808783543695	Not adjacent
4030_1	632	1930	90.78546139112804	TRUE	64.91160489465655	Not adjacent
4030_1	996	1495	113.1591799192624	FALSE	80.9088	Not adjacent
4030_1	1553	683	17.26267650163207	TRUE	12.342813698666928	Pod-adjacent
4030_1	2052	773	62.03224967708329	TRUE	44.353058519114555	Not adjacent
4030_1	1789	1167	98.32598842625484	FALSE	70.30308172477221	Not adjacent
4030_1	976	3632	255.3918557824427	FALSE	182.6051768844465	Not adjacent
4030_1	2361	2184	292.4790590794493	FALSE	209.12252724180624	Not adjacent
4030_2	1927	178	169.5464538113375	FALSE	121.2257144751063	Not adjacent
4030_2	3119	1807	81.78630692236935	FALSE	58.47720944949408	Not adjacent
4030_2	2123	1332	195.2434377898525	FALSE	139.59905801974452	Not adjacent
4030_2	1352	1608	65.29931086925804	TRUE	46.68900727151949	Not adjacent
4030_2	2639	651	56.302753041036986	TRUE	40.25646842434144	Not adjacent
4030_2	2880	1724	45.967379738244816	TRUE	32.86667651284504	Not adjacent
4030_2	3708	1572	160.63934760823702	FALSE	114.85713353988946	Not adjacent
4030_2	3534	1520	225.06221362103412	FALSE	160.91948273903938	Not adjacent
4030_2	3886	1122	93.94147114027967	FALSE	67.16815186529996	Not adjacent
4030_2	3275	1669	121.92620719107111	FALSE	87.17723814161585	Not adjacent
4030_2	2658	1436	40.162171256046406	TRUE	28.71595244807318	Not adjacent
4030_2	1409	1594	39	TRUE	27.884999999999998	Not adjacent
4030_2	1096	1011	112.92918134831227	FALSE	80.74436466404327	Not adjacent
4030_2	3641	1630	88	FALSE	62.919999999999995	Not adjacent
4030_2	2416	262	179.0111728356641	FALSE	127.99298857749983	Not adjacent
4030_2	1320	1193	47.29693436154187	TRUE	33.817308068502435	Not adjacent
4030_2	1705	1142	155.6181223379848	FALSE	111.26695747165913	Not adjacent
4030_2	1728	1513	214.4574549881631	FALSE	153.33708031653663	Not adjacent
4030_2	1952	1799	193.8891435846783	FALSE	138.63073766304498	Not adjacent
4030_2	1963	613	262.94486114012574	FALSE	188.0055757151899	Not adjacent
4030_2	2442	1691	23.853720883753127	TRUE	17.055410431883484	Pod-adjacent
4030_2	1952	1626	111.11255554616679	FALSE	79.44547721550926	Not adjacent
4030_2	3812	1503	241.48084810187328	FALSE	172.65880639283938	Not adjacent
4030_2	1233	1002	95.1893	FALSE	68.06033885457815	Not adjacent
4030_2	1249	1745	50.635955604688654	TRUE	36.20470825735239	Not adjacent
4030_2	4158	949	360.6688231605277	FALSE	257.8782085597773	Not adjacent
4030_2	3921	778	192.28364465029262	FALSE	137.48280592495922	Not adjacent
4030_2	2951	919	97.86214794290998	FALSE	69.97143577918064	Not adjacent
4030_2	2912	278	240.26027553467927	FALSE	171.78609700729567	Not adjacent
4030_2	650	454	293.82477771624366	FALSE	210.08471606711421	Not adjacent
4030_2	2908	1330	50	TRUE	35.75	Not adjacent
4030_2	3901	1403	130.64838307457157	FALSE	93.41359389831867	Not adjacent
4030_2	3682	1190	155.9134375222354	FALSE	111.47810782839831	Not adjacent
4030_2	2076	1136	196.32880583347927	FALSE	140.37509617093767	Not adjacent
4030_2	1659	1271	266.7901797293146	FALSE	190.75497850645993	Not adjacent
4030_2	3204	1009	191.12822920751398	FALSE	136.6566838833725	Not adjacent
4030_2	1993	637	226.43321311150447	FALSE	161.89974737472568	Not adjacent
4030_2	3471	834	114.76933388322858	FALSE	82.06007372650843	Not adjacent
4030_2	2017	152	197.6916791369834	FALSE	141.34955058294312	Not adjacent
4030_2	2576	1303	113.719	FALSE	81.30905054174474	Not adjacent
4030_2	2017	2073	123.23960402403117	FALSE	88.11631687718229	Not adjacent
4030_2	1762	1478	181.22085972646747	FALSE	129.57291470442422	Not adjacent
4030_2	1200	900	164.4506004853737	FALSE	117.5821793470422	Not adjacent
4030_2	2922	871	128.3199127181748	FALSE	91.74873759349498	Not adjacent
4030_2	1006	244	254.46807265352564	FALSE	181.94467194727082	Not adjacent
4030_2	553	1138	105.07616285342742	FALSE	75.1295	Not adjacent
4030_2	3067	1080	181.10770276274835	FALSE	129.49200747536506	Not adjacent
4030_2	3763	1690	125.1718818265508	FALSE	89.49789550598382	Not adjacent
4030_2	2107	1665	219.31712199461307	FALSE	156.81174222614834	Not adjacent
4030_2	1433	1648	25.632011235952593	TRUE	18.326888033706105	Pod-adjacent
4030_2	2169	1521	152.47294842036735	FALSE	109.01815812056265	Not adjacent
4030_2	2049	2123	181.10770276274835	FALSE	129.49200747536506	Not adjacent
4030_2	3071	1039	141.05672617780408	FALSE	100.85555921712991	Not adjacent
4030_2	1042	1055	141.4955829699288	FALSE	101.16934182349908	Not adjacent
4030_2	2172	1330	232.89911979223967	FALSE	166.52287065145137	Not adjacent
4030_2	1870	2026	53.45091205957107	TRUE	38.21740212259331	Not adjacent
4030_2	1771	1434	182.9371476764629	FALSE	130.80006058867096	Not adjacent
4030_2	2529	1129	23.853720883753127	TRUE	17.055410431883484	Pod-adjacent
4030_2	2326	420	73.76313442364011	TRUE	52.74064111290268	Not adjacent
4030_2	1640	1893	39.96248240537617	TRUE	28.57317491984396	Not adjacent
4030_2	3210	381	125.25573839150046	FALSE	89.55785294992282	Not adjacent
4030_2	1720	2050	130.92364186807515	FALSE	93.61040393567373	Not adjacent
4030_2	964	888	84.30895563343196	FALSE	60.28090327790385	Not adjacent
4030_2	1664	1434	257.50339803583176	FALSE	184.1149295956197	Not adjacent
4030_2	4135	1331	228.4841351166422	FALSE	163.36615660839917	Not adjacent
4030_2	696	1133	24.413111231467404	TRUE	17.455374530499192	Pod-adjacent
4030_2	3043	1920	56.753854494650845	TRUE	40.57900596367535	Not adjacent
4030_2	1098	825	85.44003745317531	FALSE	61.08962677902034	Not adjacent
4030_2	2547	1729	73.00684899377592	TRUE	52.19989703054978	Not adjacent
4030_2	3259	829	67.11929677819934	TRUE	47.99029719641253	Not adjacent
4030_2	1839	1032	26.1725	TRUE	18.713340829472433	Pod-adjacent
4030_2	2302	1169	195.0102561405425	FALSE	139.43233314048788	Not adjacent
4030_2	1291	1407	148.51935900750448	FALSE	106.19134169036569	Not adjacent
4030_2	1692	965	171.42053552593984	FALSE	122.56568290104698	Not adjacent
4030_2	1148	1194	44.384682042344295	TRUE	31.73504766027617	Not adjacent
4030_2	3762	606	260.1019031072245	FALSE	185.97286072166548	Not adjacent
4030_2	3265	613	42.720018726587654	TRUE	30.54481338951017	Not adjacent
4030_2	1483	138	164.59647626847908	FALSE	117.68648053196253	Not adjacent
4030_2	2866	846	89.81091247727082	TRUE	64.21480242124863	Not adjacent
4030_2	2814	1920	128.65457628860312	FALSE	91.98802204635123	Not adjacent
4030_2	2731	1803	100.64790112068906	FALSE	71.96324930129268	Not adjacent
4030_2	3972	1276	58.077534382926416	TRUE	41.52543708379238	Not adjacent
4030_2	1705	2138	141.20906486483082	FALSE	100.96448137835404	Not adjacent
4030_2	3564	1130	69.02897942168927	TRUE	49.355720286507825	Not adjacent
4030_2	1968	2091	108.85311203635843	FALSE	77.82997510599627	Not adjacent
4030_2	2407	1910	75.23961722390672	TRUE	53.7963	Not adjacent
4030_2	1681	1843	64.03124237432849	TRUE	45.78233829764486	Not adjacent
4030_2	3932	1620	307.05862632402955	FALSE	219.54691782168112	Not adjacent
4030_2	3827	1484	219.25555865245468	FALSE	156.7677244365051	Not adjacent
4030_2	844	1544	330.84739684634064	FALSE	236.55588874513356	Not adjacent
4030_2	1212	1201	51.884487084291386	TRUE	37.09740826526834	Not adjacent
4030_2	2069	2121	194	FALSE	138.71	Not adjacent
4030_2	2105	2085	203.06649157357302	FALSE	145.1925414751047	Not adjacent
4030_2	3458	1762	149.04026301640775	FALSE	106.56378805673154	Not adjacent
4030_2	818	640	51.19570294468082	TRUE	36.60492760544678	Not adjacent
4030_2	2162	2115	267.47897113605023	FALSE	191.2474643622759	Not adjacent
4030_2	2288	2105	293.2047066470796	FALSE	209.6413652526619	Not adjacent
4030_2	765	922	109.16501271011697	FALSE	78.05298408773363	Not adjacent
4030_2	3379	784	61.40032573203501	TRUE	43.90123289840503	Not adjacent
4030_2	1051	365	182.0988742414406	FALSE	130.20069508263003	Not adjacent
4030_2	1672	1789	87.80091115700337	TRUE	62.77765147725741	Not adjacent
4030_2	763	291	375	FALSE	268.125	Not adjacent
4030_2	389	832	143.13629868066312	FALSE	102.34245355667413	Not adjacent
4030_2	4301	1368	398.48964854811476	FALSE	284.92	Not adjacent
4030_2	2436	1884	40.19950248448356	TRUE	28.742644276405745	Not adjacent
4030_2	1349	1999	33.015148038438355	TRUE	23.60583084748342	Not adjacent
4030_2	714	1144	16.55294535724685	TRUE	11.835355930431495	Pod-adjacent
4030_2	1045	1934	120.70211265756701	FALSE	86.30201055016042	Not adjacent
4030_2	2663	782	61.98386886924694	TRUE	44.31846624151156	Not adjacent
4030_2	2813	423	72.40165743959182	TRUE	51.76718506930815	Not adjacent
4030_2	2135	2068	223.6716343213864	FALSE	159.92521853979127	Not adjacent
4030_2	861	522	129.18978287774928	FALSE	92.37069475759073	Not adjacent
4030_2	2136	2099	237.03375287076733	FALSE	169.47913330259863	Not adjacent
4030_2	1917	2035	44.721359549995796	TRUE	31.975772078246994	Not adjacent
4030_2	1717	1728	163.6001222493431	FALSE	116.9740874082803	Not adjacent
4030_2	1261	2007	37.73592452822641	TRUE	26.981186037681884	Not adjacent
4030_2	953	1549	311.1944729586308	FALSE	222.504	Not adjacent
4030_2	1854	1173	83.00602387778854	FALSE	59.3493	Not adjacent
4030_2	1489	652	144.80331487918363	FALSE	103.5343701386163	Not adjacent
4030_2	3339	1587	208.83007446246816	FALSE	149.31350324066472	Not adjacent
4030_2	1926	2018	27.018512172212592	TRUE	19.318236203132003	Pod-adjacent
4030_2	1385	1731	21.95449840010015	TRUE	15.697466356071606	Pod-adjacent
4030_2	4185	1132	305.486	FALSE	218.42284553132257	Not adjacent
4030_2	433	1340	255.93163149560078	FALSE	182.99111651935456	Not adjacent
4030_2	1665	472	206.1286006356226	FALSE	147.38194945447015	Not adjacent
4030_2	2664	399	56.61271941887264	TRUE	40.478094384493936	Not adjacent
4030_2	258	1124	228.64164100180878	FALSE	163.47877331629326	Not adjacent
4030_2	720	1246	58.52349955359813	TRUE	41.84430218082266	Not adjacent
4030_2	696	1630	168.40427548016706	FALSE	120.40905696831945	Not adjacent
4030_2	1573	373	72.40165743959182	TRUE	51.76718506930815	Not adjacent
4030_2	2226	1853	234.00854685246006	FALSE	167.31611099950894	Not adjacent
4030_2	2664	501	65	TRUE	46.475	Not adjacent
4030_2	1624	2103	160.1624175641714	FALSE	114.51612855838253	Not adjacent
4030_2	2313	628	29.410882339705484	TRUE	21.02878087288942	Not adjacent
4030_2	2925	1634	16	TRUE	11.44	Pod-adjacent
4030_2	3234	693	47.29693436154187	TRUE	33.817308068502435	Not adjacent
4030_2	4020	1423	183.6736235827017	FALSE	131.32664086163172	Not adjacent
4030_2	692	587	187.275	FALSE	133.9017669786325	Not adjacent
4030_2	1695	1442	253.49161721840034	FALSE	181.24650631115622	Not adjacent
4030_2	3198	1721	62.289646009589745	TRUE	44.53709689685667	Not adjacent
4030_2	2727	1640	186.1316738225926	FALSE	133.0841467831537	Not adjacent
4030_2	2964	612	95.96353474106714	FALSE	68.6139	Not adjacent
4030_2	1690	548	250.83859352181037	FALSE	179.34959436809442	Not adjacent
4030_2	2299	1868	161.89502771858065	FALSE	115.75494481878516	Not adjacent
4030_2	1396	152	128.14054783713078	FALSE	91.62049170354851	Not adjacent
4030_2	2829	692	25.019992006393608	TRUE	17.889294284571427	Pod-adjacent
4030_2	1382	1337	110.47624178980746	FALSE	78.99051287971233	Not adjacent
4030_2	478	702	252.38858928247924	FALSE	180.45784133697265	Not adjacent
4030_2	446	809	155.2610704587599	FALSE	111.01166537801332	Not adjacent
4030_2	3259	708	70.00714249274856	TRUE	50.055106882315215	Not adjacent
4030_2	1463	727	96.04686356149273	FALSE	68.6735	Not adjacent
4030_2	2265	544	35.510561809129406	TRUE	25.390051693527525	Not adjacent
4030_2	382	1172	206.95168518279817	FALSE	147.97045490570068	Not adjacent
4030_2	1542	1588	133.64505228402584	FALSE	95.55621238307847	Not adjacent
4030_2	819	1700	201.8142710513803	FALSE	144.2972038017369	Not adjacent
4030_2	1558	1306	236.68122020980033	FALSE	169.22707245000723	Not adjacent
4030_2	1967	1768	226.92069099136816	FALSE	162.24829405882824	Not adjacent
4030_2	810	1734	182.4828759089466	FALSE	130.47525627489682	Not adjacent
4030_2	4008	1050	199.25109786397664	FALSE	142.46453497274328	Not adjacent
4030_2	904	900	71.69379331573968	TRUE	51.26106222075387	Not adjacent
4030_2	1355	1141	43.965895873961216	TRUE	31.435615549882268	Not adjacent
4030_2	3259	636	63.63961030678928	TRUE	45.502321369354334	Not adjacent
4030_2	600	853	133.9589489358587	FALSE	95.78064848913897	Not adjacent
4030_2	1094	951	159.20113064925135	FALSE	113.82880841421472	Not adjacent
4030_2	3066	735	104.65658125507444	FALSE	74.82945559737823	Not adjacent
4030_2	1363	1691	50.21951811795888	TRUE	35.907	Not adjacent
4030_2	1031	226	238.79907872519107	FALSE	170.7413412885116	Not adjacent
4030_2	1613	1079	223.98660674245681	FALSE	160.15042382085662	Not adjacent
4030_2	2734	606	41.88078318274385	TRUE	29.94475997566185	Not adjacent
4030_2	3359	436	175.07141400011596	FALSE	125.1760610100829	Not adjacent
4030_2	3226	555	30	TRUE	21.45	Not adjacent
4030_2	438	1317	273.60007309940545	FALSE	195.6240522660749	Not adjacent
4030_2	1091	1447	289.83443549723347	FALSE	207.23162138052191	Not adjacent
4030_2	1374	1301	75.45197147855052	TRUE	53.94815960716362	Not adjacent
4030_2	2557	843	174.3244102241565	FALSE	124.6419533102719	Not adjacent
4030_2	1234	1611	84.29116205154607	FALSE	60.26818086685544	Not adjacent
4030_2	2327	1560	43.56604182158393	TRUE	31.14971990243251	Not adjacent
4030_2	2938	1566	85	FALSE	60.775	Not adjacent
4030_2	2350	1976	158.40454538932903	FALSE	113.25924995337026	Not adjacent
4030_2	2468	868	231.81242417092315	FALSE	165.74588328221006	Not adjacent
4030_2	1982	547	204.6264889988586	FALSE	146.3079396341839	Not adjacent
4030_2	665	1614	156.02884348735012	FALSE	111.56062309345533	Not adjacent
4030_2	1806	930	131.46862743635836	FALSE	94.00006861699623	Not adjacent
4030_2	1507	1046	171.14321488157222	FALSE	122.36739864032413	Not adjacent
4030_2	926	897	69.26037828369117	TRUE	49.52117047283918	Not adjacent
4030_2	1650	360	120.41594578792295	FALSE	86.09740123836491	Not adjacent
4030_2	3250	1890	64.07027391856539	TRUE	45.810245851774255	Not adjacent
4030_2	4394	1249	480.59962546801887	FALSE	343.6287322096335	Not adjacent
4030_2	2798	1223	170.84788555905513	FALSE	122.15623817472441	Not adjacent
4030_2	3306	913	112.8716084761797	FALSE	80.70320006046849	Not adjacent
4030_2	2046	1210	198.66806487203723	FALSE	142.04766638350662	Not adjacent
4030_2	1152	1966	26.68332812825267	TRUE	19.078579611700658	Pod-adjacent
4030_2	3189	939	147.2582765076381	FALSE	105.28966770296124	Not adjacent
4030_2	895	1499	364.04670030093666	FALSE	260.2933907151697	Not adjacent
4030_2	2831	492	84.50443775329198	FALSE	60.420672993603766	Not adjacent
4030_2	2471	415	49.8197	TRUE	35.62106750225209	Not adjacent
4030_2	2082	2060	171.49344010777787	FALSE	122.61780967706117	Not adjacent
4030_2	778	1308	142.90206436577463	FALSE	102.17497602152886	Not adjacent
4030_2	4194	1434	322.9876158616612	FALSE	230.93614534108775	Not adjacent
4030_2	960	747	83.09632964216891	TRUE	59.41387569415077	Not adjacent
4030_2	431	787	178.61970775925036	FALSE	127.713	Not adjacent
4030_2	3840	659	233.1222855069845	FALSE	166.6824341374939	Not adjacent
4030_2	2148	2093	245.22030910999194	FALSE	175.33252101364423	Not adjacent
4030_2	1794	1199	124.90796611905904	FALSE	89.30919577512721	Not adjacent
4030_2	2113	2108	221.43396306799912	FALSE	158.32528359361936	Not adjacent
4030_2	2261	1861	199.25109786397664	FALSE	142.46453497274328	Not adjacent
4030_2	963	408	241.6464359348178	FALSE	172.77720169339472	Not adjacent
4030_2	2774	202	178.89941307897016	FALSE	127.91308035146366	Not adjacent
4030_2	3202	400	106.82696288858914	FALSE	76.38127846534123	Not adjacent
4030_2	3112	615	85.98255637046388	TRUE	61.477527804881674	Not adjacent
4030_2	942	1873	13	TRUE	9.295	Pod-adjacent
4030_2	1470	1681	18.439088914585774	TRUE	13.183948573928827	Pod-adjacent
4030_2	3546	1042	47.70744176750625	TRUE	34.11082086376697	Not adjacent
4030_2	574	613	223.8146554629522	FALSE	160.02747865601083	Not adjacent
4030_2	413	1612	73.08214556237385	TRUE	52.253734077097306	Not adjacent
4030_2	2289	2088	279.7016267382083	FALSE	199.98666311781892	Not adjacent
4030_2	2453	447	14.7648	TRUE	10.556848488066882	Pod-adjacent
4030_2	2686	1674	213.41040274550818	FALSE	152.58843796303833	Not adjacent
4030_2	2130	615	123.06502346320826	FALSE	87.99149177619391	Not adjacent
4030_2	2723	589	24.73863375370596	TRUE	17.68812313389976	Pod-adjacent
4030_2	3083	1518	173.07223925286226	FALSE	123.74665106579651	Not adjacent
4030_2	1543	1695	87.02298546935747	FALSE	62.221434610590585	Not adjacent
4030_2	3819	1162	82	FALSE	58.629999999999995	Not adjacent
4030_2	1697	260	47.4236	TRUE	33.90789030594501	Not adjacent
4030_2	2787	879	88.36288813749809	FALSE	63.179465018311134	Not adjacent
4030_2	1364	1381	145.7840869230932	FALSE	104.23562215001164	Not adjacent
4030_2	1137	1912	72.67048919609665	TRUE	51.95939977520911	Not adjacent
4030_2	3738	1180	116.50321883965266	FALSE	83.29980147035165	Not adjacent
4030_2	1317	982	93.39164844888434	FALSE	66.775	Not adjacent
4030_2	1355	171	114.48143954370944	FALSE	81.85422927375225	Not adjacent
4030_2	2526	411	96.15092303249095	FALSE	68.74790996823103	Not adjacent
4030_2	2681	1591	193.22784478433744	FALSE	138.15790902080127	Not adjacent
4030_2	4183	1251	269.89812893015767	FALSE	192.97716218506272	Not adjacent
4030_2	2207	1197	291.1631844859511	FALSE	208.18167690745503	Not adjacent
4030_2	2721	451	18.027756377319946	TRUE	12.889845809783761	Pod-adjacent
4030_2	3566	819	102.77159140540736	FALSE	73.48168785486627	Not adjacent
4030_2	1093	679	24.020824298928627	TRUE	17.17488937373397	Pod-adjacent
4030_2	426	819	147.87156589419075	FALSE	105.72816961434638	Not adjacent
4030_2	1627	1517	205.0609665440988	FALSE	146.61859107903064	Not adjacent
4030_2	2138	420	188.4489320744482	FALSE	134.74098643323046	Not adjacent
4030_2	1472	1971	88.02272433866155	FALSE	62.9362	Not adjacent
4030_2	2733	260	109.48059188732951	FALSE	78.2786	Not adjacent
4030_2	1523	2123	83.09632964216891	TRUE	59.41387569415077	Not adjacent
4030_2	1424	2123	71.34423592694787	TRUE	51.01112868776773	Not adjacent
4030_2	4073	1005	266.3099697720684	FALSE	190.4116283870289	Not adjacent
4030_2	2709	313	63.06346010171025	TRUE	45.09037397272282	Not adjacent
4030_2	2882	1497	158.928	FALSE	113.63327439619083	Not adjacent
4030_2	2560	1921	85.60373823613078	TRUE	61.206672838833505	Not adjacent
4030_2	2279	1247	230.8679276123039	FALSE	165.0705682427973	Not adjacent
4030_2	2781	720	72.3671	TRUE	51.74249051794859	Not adjacent
4030_2	3718	1130	87.45856161634491	TRUE	62.532871555686604	Not adjacent
4030_2	1502	1016	173.62315513778685	FALSE	124.1405559235176	Not adjacent
4030_2	2338	1305	164.40194646049662	FALSE	117.54739171925507	Not adjacent
4030_2	2858	1808	128.37834708392222	FALSE	91.79051816500439	Not adjacent
4030_2	3243	716	52.20153254455275	TRUE	37.32409576935521	Not adjacent
4030_2	1688	284	52.15361924162119	TRUE	37.28983775775915	Not adjacent
4030_2	2054	1319	164.12799883018133	FALSE	117.35151916357964	Not adjacent
4030_2	3016	1688	98.6154	FALSE	70.51002145085477	Not adjacent

## Sheet: 5g (Vectra infiltration)
Region	Condition	Patch-type	Intensity
0	Control	Non-glom	10.3362
1	Control	Non-glom	13.3915
2	Control	Non-glom	13.5089
3	Control	Non-glom	14.385
4	Control	Non-glom	16.7737
5	Control	Non-glom	18.3211
6	Control	Non-glom	18.8134
7	Control	Non-glom	19.0031
8	Control	Non-glom	19.534
9	Control	Non-glom	20.1947
10	Control	Non-glom	20.7656
11	Control	Non-glom	21.5389
12	Control	Non-glom	21.7946
13	Control	Non-glom	21.9427
14	Control	Non-glom	22.5893
15	Control	Non-glom	22.8195
16	Control	Non-glom	23.07
17	Control	Non-glom	23.2157
18	Control	Non-glom	23.4425
19	Control	Non-glom	23.8791
20	Control	Non-glom	24.0864
21	Control	Non-glom	24.308
22	Control	Non-glom	24.7967
23	Control	Non-glom	24.871
24	Control	Non-glom	25.3655
25	Control	Non-glom	21.8779
26	Control	Non-glom	18.2975
27	Control	Non-glom	17.2289
28	Control	Non-glom	18.7066
29	Control	Non-glom	14.9128
30	Control	Non-glom	23.8515
31	Control	Non-glom	18.7749
32	Control	Non-glom	24.595
33	Control	Non-glom	18.1022
34	Control	Non-glom	26.2671
35	Control	Non-glom	18.4782
36	Control	Non-glom	20.3302
37	Control	Non-glom	16.6795
38	Control	Non-glom	18.7529
39	Control	Non-glom	16.2942
40	Control	Non-glom	19.9884
41	Control	Non-glom	7.21827
42	Control	Non-glom	14.7183
43	Control	Non-glom	18.1361
44	Control	Non-glom	16.449
45	Control	Non-glom	21.3204
46	Control	Non-glom	8.91199
47	Control	Non-glom	16.0956
48	Control	Non-glom	14.4362
49	Control	Non-glom	14.8031
50	Control	Non-glom	20.1144
51	Control	Non-glom	26.531
52	Control	Non-glom	27.4564
53	Control	Non-glom	16.5727
54	Control	Non-glom	15.8909
55	Control	Non-glom	24.5507
56	Control	Non-glom	18.9069
57	Control	Non-glom	27.0819
58	Control	Non-glom	15.767
59	Control	Non-glom	21.1481
60	Control	Non-glom	16.645
61	Control	Non-glom	20.611
62	Control	Non-glom	14.6284
63	Control	Non-glom	15.2075
64	Control	Non-glom	16.4161
65	Control	Non-glom	27.6942
66	Control	Non-glom	8.54068
67	Control	Non-glom	15.4687
68	Control	Non-glom	15.3646
69	Control	Non-glom	14.9124
70	Control	Non-glom	20.906
71	Control	Non-glom	11.4925
72	Control	Non-glom	26.4597
73	Control	Non-glom	12.0975
74	Control	Non-glom	14.481
75	Control	Glom	16.0008
76	Control	Glom	26.0591
77	Control	Glom	19.3367
78	Control	Glom	15.5513
79	Control	Glom	22.4199
80	Control	Glom	17.256
81	Control	Glom	18.8149
82	Control	Glom	15.9195
83	Control	Glom	15.9491
84	Control	Glom	19.4513
85	Control	Glom	19.4054
86	Control	Glom	21.3931
87	Control	Glom	19.3386
88	Control	Glom	26.243
89	Control	Glom	17.791
90	Control	Glom	22.0883
91	Control	Glom	23.2203
92	Control	Glom	21.5858
93	Control	Glom	22.7068
94	Control	Glom	28.3497
95	Control	Glom	19.728
96	Control	Glom	23.3175
97	Control	Glom	20.9197
98	Control	Glom	28.1754
99	Control	Glom	23.3186
100	Control	Glom	12.7593
101	Control	Glom	13.9907
102	Control	Glom	14.0261
103	Control	Glom	14.4983
104	Control	Glom	14.9162
105	Control	Glom	15.4068
106	Control	Glom	15.8035
107	Control	Glom	15.9854
108	Control	Glom	16.1102
109	Control	Glom	16.4558
110	Control	Glom	16.6216
111	Control	Glom	16.8497
112	Control	Glom	17.0516
113	Control	Glom	17.1463
114	Control	Glom	17.2387
115	Control	Glom	17.9566
116	Control	Glom	18.1335
117	Control	Glom	18.6157
118	Control	Glom	18.7183
119	Control	Glom	19.0903
120	Control	Glom	19.2517
121	Control	Glom	20.3448
122	Control	Glom	20.9211
123	Control	Glom	20.9665
124	Control	Glom	21.2442
125	Control	Glom	16.3102
126	Control	Glom	11.9764
127	Control	Glom	21.4831
128	Control	Glom	15.2262
129	Control	Glom	13.3157
130	Control	Glom	14.7071
131	Control	Glom	19.929
132	Control	Glom	15.4393
133	Control	Glom	17.654
134	Control	Glom	19.348
135	Control	Glom	14.7131
136	Control	Glom	17.857
137	Control	Glom	15.7966
138	Control	Glom	17.0524
139	Control	Glom	18.4511
140	Control	Glom	17.178
141	Control	Glom	17.679
142	Control	Glom	20.1583
143	Control	Glom	21.4594
144	Control	Glom	17.9936
145	Control	Glom	20.4966
146	Control	Glom	20.4307
147	Control	Glom	22.6231
148	Control	Glom	23.7295
149	Control	Glom	20.8549
150	Treated	Non-glom	22.7581
151	Treated	Non-glom	22.4152
152	Treated	Non-glom	21.7082
153	Treated	Non-glom	20.5195
154	Treated	Non-glom	20.2299
155	Treated	Non-glom	20.2194
156	Treated	Non-glom	19.9418
157	Treated	Non-glom	19.4231
158	Treated	Non-glom	18.6481
159	Treated	Non-glom	18.2997
160	Treated	Non-glom	18.1348
161	Treated	Non-glom	16.4963
162	Treated	Non-glom	16.2199
163	Treated	Non-glom	15.8337
164	Treated	Non-glom	15.7928
165	Treated	Non-glom	15.755
166	Treated	Non-glom	15.7191
167	Treated	Non-glom	15.1265
168	Treated	Non-glom	15.121
169	Treated	Non-glom	14.7389
170	Treated	Non-glom	14.5475
171	Treated	Non-glom	14.1552
172	Treated	Non-glom	14.0972
173	Treated	Non-glom	12.1785
174	Treated	Non-glom	11.8145
175	Treated	Non-glom	17.2927
176	Treated	Non-glom	26.413
177	Treated	Non-glom	16.3394
178	Treated	Non-glom	17.0816
179	Treated	Non-glom	26.4693
180	Treated	Non-glom	18.3129
181	Treated	Non-glom	17.1675
182	Treated	Non-glom	19.2869
183	Treated	Non-glom	17.8534
184	Treated	Non-glom	19.2777
185	Treated	Non-glom	15.7359
186	Treated	Non-glom	16.9362
187	Treated	Non-glom	17.2632
188	Treated	Non-glom	15.0778
189	Treated	Non-glom	18.2141
190	Treated	Non-glom	18.0469
191	Treated	Non-glom	17.5637
192	Treated	Non-glom	19.7935
193	Treated	Non-glom	16.2612
194	Treated	Non-glom	16.3623
195	Treated	Non-glom	23.033
196	Treated	Non-glom	19.2675
197	Treated	Non-glom	17.6895
198	Treated	Non-glom	19.4623
199	Treated	Non-glom	15.5504
200	Treated	Non-glom	13.3796
201	Treated	Non-glom	27.616
202	Treated	Non-glom	21.5735
203	Treated	Non-glom	21.7398
204	Treated	Non-glom	27.0853
205	Treated	Non-glom	18.2623
206	Treated	Non-glom	22.5943
207	Treated	Non-glom	21.9469
208	Treated	Non-glom	20.1476
209	Treated	Non-glom	20.2171
210	Treated	Non-glom	19.023
211	Treated	Non-glom	15.6118
212	Treated	Non-glom	11.8982
213	Treated	Non-glom	11.4765
214	Treated	Non-glom	14.7757
215	Treated	Non-glom	15.853
216	Treated	Non-glom	19.0757
217	Treated	Non-glom	21.9813
218	Treated	Non-glom	20.9777
219	Treated	Non-glom	16.6938
220	Treated	Non-glom	17.8424
221	Treated	Non-glom	14.6306
222	Treated	Non-glom	15.7694
223	Treated	Non-glom	13.2688
224	Treated	Non-glom	18.1398
225	Treated	Glom	27.8766
226	Treated	Glom	25.6602
227	Treated	Glom	25.2107
228	Treated	Glom	25.0836
229	Treated	Glom	25.0703
230	Treated	Glom	24.9454
231	Treated	Glom	24.1031
232	Treated	Glom	23.5364
233	Treated	Glom	23.2306
234	Treated	Glom	23.176
235	Treated	Glom	23.1058
236	Treated	Glom	23.0863
237	Treated	Glom	23.052
238	Treated	Glom	22.9981
239	Treated	Glom	22.9608
240	Treated	Glom	22.1483
241	Treated	Glom	22.082
242	Treated	Glom	21.8298
243	Treated	Glom	21.7364
244	Treated	Glom	21.6425
245	Treated	Glom	21.5898
246	Treated	Glom	21.1511
247	Treated	Glom	20.3117
248	Treated	Glom	20.0828
249	Treated	Glom	20.0017
250	Treated	Glom	25.3107
251	Treated	Glom	23.3832
252	Treated	Glom	22.9298
253	Treated	Glom	22.4575
254	Treated	Glom	22.1997
255	Treated	Glom	21.9181
256	Treated	Glom	21.574
257	Treated	Glom	21.572
258	Treated	Glom	21.547
259	Treated	Glom	21.0675
260	Treated	Glom	20.1784
261	Treated	Glom	19.9301
262	Treated	Glom	19.7508
263	Treated	Glom	19.1637
264	Treated	Glom	19.0197
265	Treated	Glom	18.9644
266	Treated	Glom	18.8926
267	Treated	Glom	18.8321
268	Treated	Glom	18.8296
269	Treated	Glom	18.8176
270	Treated	Glom	18.7185
271	Treated	Glom	18.7131
272	Treated	Glom	18.6213
273	Treated	Glom	18.2637
274	Treated	Glom	18.1785
275	Treated	Glom	28.3221
276	Treated	Glom	26.3513
277	Treated	Glom	26.2243
278	Treated	Glom	25.3188
279	Treated	Glom	24.3097
280	Treated	Glom	24.2188
281	Treated	Glom	23.0933
282	Treated	Glom	22.6174
283	Treated	Glom	22.2462
284	Treated	Glom	22.2421
285	Treated	Glom	21.6403
286	Treated	Glom	21.1222
287	Treated	Glom	20.7987
288	Treated	Glom	20.7553
289	Treated	Glom	20.3244
290	Treated	Glom	20.1961
291	Treated	Glom	19.9214
292	Treated	Glom	19.8348
293	Treated	Glom	19.7146
294	Treated	Glom	19.4781
295	Treated	Glom	19.2519
296	Treated	Glom	19.1518
297	Treated	Glom	18.8391
298	Treated	Glom	18.3518
299	Treated	Glom	18.2265

## Sheet: 5h (Vectra ratios)
Sample	Marker	Ratio
Control	All	1.09744
Control	All	1.28495
Control	All	1.16108
Control	All	1.48668
Control	All	1.47476
Control	All	1.43833
Control	All	0.915674
Control	All	0.800015
Control	All	1.45124
Control	All	1.4006
Control	All	1.3414
Control	All	1.11487
Control	All	1.1667
Control	All	1.40574
Control	All	1.06334
Control	All	1.08353
Control	All	1.35229
Control	All	1.37081
Control	All	1.25665
Control	All	1.13102
Control	All	1.37869
Control	All	0.989403
Control	All	0.950991
Control	All	1.31369
Control	All	1.13656
Control	All	1.45598
Control	All	1.1717
Control	All	2.24037
Control	All	1.18121
Control	All	1.32627
Control	All	1.42178
Control	All	1.32198
Control	All	1.73685
Control	All	1.26985
Control	All	1.2311
Control	All	0.841632
Control	All	0.726483
Control	All	1.18607
Control	All	1.05336
Control	All	1.14309
Control	All	1.30626
Control	All	1.18571
Control	All	0.932848
Control	All	0.987465
Control	All	1.44694
Control	All	1.04271
Control	All	1.07252
Control	All	0.89174
Control	All	1.1638
Control	All	1.24561
Control	All	0.727157
Control	All	1.37005
Control	All	1.33716
Control	All	1.09964
Control	All	1.57102
Control	All	1.21901
Control	All	1.23376
Control	All	1.30225
Control	All	0.983613
Control	All	1.11547
Control	All	0.977724
Control	All	1.22472
Control	All	1.5554
Control	All	1.24128
Control	All	0.944379
Control	All	1.65572
Control	All	1.00775
Control	All	1.31526
Control	All	1.38146
Control	All	0.819156
Control	All	0.860838
Control	All	0.770127
Control	All	0.953668
Control	All	1.13276
Control	All	1.41915
Control	All	1.91066
Control	All	1.09195
Control	All	1.20453
Control	All	0.982093
Control	All	1.04872
Control	All	0.902878
Control	All	0.921382
Control	All	1.11946
Control	All	1.35247
Control	All	1.43286
Control	All	1.28148
Control	All	1.20737
Control	All	1.2846
Control	All	1.3163
Control	All	1.75929
Treated	All	1.84903
Treated	All	1.62089
Treated	All	1.47379
Treated	All	1.78928
Treated	All	0.94352
Treated	All	2.97173
Treated	All	0.813478
Treated	All	0.976874
Treated	All	0.907046
Treated	All	1.29244
Treated	All	2.11421
Treated	All	0.8841
Treated	All	1.40039
Treated	All	1.2885
Treated	All	1.31562
Treated	All	1.73111
Treated	All	1.86415
Treated	All	0.9558
Treated	All	1.10915
Treated	All	1.3711
Treated	All	1.94635
Treated	All	1.03425
Treated	All	1.10961
Treated	All	0.720047
Treated	All	1.14563
Treated	All	0.913767
Treated	All	0.719215
Treated	All	1.60449
Treated	All	1.75606
Treated	All	0.644913
Treated	All	1.15097
Treated	All	0.563591
Treated	All	1.64271
Treated	All	1.34686
Treated	All	1.10575
Treated	All	0.805866
Treated	All	2.47407
Treated	All	1.34389
Treated	All	0.855162
Treated	All	1.00501
Treated	All	1.11613
Treated	All	1.74185
Treated	All	1.16379
Treated	All	1.03546
Treated	All	2.53941
Treated	All	1.01297
Treated	All	1.06629
Treated	All	2.37693
Treated	All	0.962067
Treated	All	1.15093
Treated	All	0.807227
Treated	All	1.15541
Treated	All	0.877616
Treated	All	1.01898
Treated	All	0.825992
Treated	All	1.02212
Treated	All	0.958175
Treated	All	1.45724
Treated	All	0.959358
Treated	All	1.07243
Treated	All	3.50154
Treated	All	2.82409
Treated	All	2.20056
Treated	All	2.09354
Treated	All	2.05407
Treated	All	2.04214
Treated	All	2.03865
Treated	All	1.94205
Treated	All	1.91604
Treated	All	1.89122
Treated	All	1.82208
Treated	All	1.81638
Treated	All	1.79809
Treated	All	1.77895
Treated	All	1.74538
Treated	All	1.74312
Treated	All	1.66667
Treated	All	1.65278
Treated	All	1.60547
Treated	All	1.59875
Treated	All	1.56568
Treated	All	1.5594
Treated	All	1.53015
Treated	All	1.52903
Treated	All	1.49248
Treated	All	1.48247
Treated	All	1.4511
Treated	All	1.4223
Treated	All	1.40659
Treated	All	1.39436
Control	T-cell	0.298817
Control	T-cell	1.89333
Control	T-cell	1.07738
Control	T-cell	1.13821
Control	T-cell	2.49789
Control	T-cell	1.73754
Control	T-cell	1.71603
Control	T-cell	1.16137
Control	T-cell	1.29776
Control	T-cell	1.11503
Control	T-cell	0.82917
Control	T-cell	1.25765
Control	T-cell	0.381157
Control	T-cell	0.523854
Control	T-cell	0.888344
Control	T-cell	2.43184
Control	T-cell	1.03351
Control	T-cell	1.15085
Control	T-cell	2.02447
Control	T-cell	1.12515
Control	T-cell	1.22939
Control	T-cell	1.06588
Control	T-cell	1.10656
Control	T-cell	1.0794
Control	T-cell	1.52029
Control	T-cell	1.09341
Control	T-cell	2.21241
Control	T-cell	0.714273
Control	T-cell	1.02459
Control	T-cell	0.881178
Control	T-cell	1.48849
Control	T-cell	1.0984
Control	T-cell	2.2494
Control	T-cell	1.63282
Control	T-cell	0.608522
Control	T-cell	0.673918
Control	T-cell	0.904845
Control	T-cell	0.620499
Control	T-cell	2.18442
Control	T-cell	0.664162
Control	T-cell	1.43071
Control	T-cell	2.68573
Control	T-cell	1.45453
Control	T-cell	1.23774
Control	T-cell	1.43071
Treated	T-cell	1.69253
Treated	T-cell	2.11857
Treated	T-cell	2.6234
Treated	T-cell	1.45435
Treated	T-cell	2.39512
Treated	T-cell	0.376893
Treated	T-cell	0.765504
Treated	T-cell	2.06251
Treated	T-cell	0.851331
Treated	T-cell	1.53055
Treated	T-cell	2.16076
Treated	T-cell	1.42333
Treated	T-cell	1.76377
Treated	T-cell	2.98949
Treated	T-cell	4.22541
Treated	T-cell	1.84766
Treated	T-cell	0.658402
Treated	T-cell	2.06237
Treated	T-cell	2.55149
Treated	T-cell	1.38008
Treated	T-cell	3.10796
Treated	T-cell	1.26569
Treated	T-cell	4.76945
Treated	T-cell	1.02705
Treated	T-cell	2.52089
Treated	T-cell	0.825571
Treated	T-cell	0.703614
Treated	T-cell	2.73667
Treated	T-cell	0.659537
Treated	T-cell	4.68854
Treated	T-cell	4.77652
Treated	T-cell	4.20412
Treated	T-cell	3.46749
Treated	T-cell	3.14065
Treated	T-cell	3.09808
Treated	T-cell	2.76841
Treated	T-cell	2.49225
Treated	T-cell	2.26385
Treated	T-cell	2.23835
Treated	T-cell	2.07749
Treated	T-cell	2.07357
Treated	T-cell	1.98405
Treated	T-cell	1.89678
Treated	T-cell	1.84142
Treated	T-cell	2.07749
Control	B-cell	0.914795
Control	B-cell	0.671585
Control	B-cell	0.620046
Control	B-cell	1.16078
Control	B-cell	0.768398
Control	B-cell	1.19481
Control	B-cell	1.05346
Control	B-cell	1.40705
Control	B-cell	0.733782
Control	B-cell	1.04287
Control	B-cell	0.70024
Control	B-cell	0.907995
Control	B-cell	1.03887
Control	B-cell	1.0358
Control	B-cell	1.30259
Control	B-cell	1.13416
Control	B-cell	1.02416
Control	B-cell	0.991071
Control	B-cell	1.15626
Control	B-cell	0.926587
Control	B-cell	0.927718
Control	B-cell	1.02081
Control	B-cell	1.15793
Control	B-cell	1.06822
Control	B-cell	1.21852
Control	B-cell	0.942211
Control	B-cell	0.839661
Control	B-cell	1.0749
Control	B-cell	0.978241
Control	B-cell	0.983971
Control	B-cell	1.21496
Control	B-cell	0.785256
Control	B-cell	1.14794
Control	B-cell	1.10476
Control	B-cell	1.5015
Control	B-cell	0.706774
Control	B-cell	0.71006
Control	B-cell	0.980423
Control	B-cell	0.819044
Control	B-cell	0.928692
Control	B-cell	1.27232
Control	B-cell	1.34845
Control	B-cell	1.1162
Control	B-cell	0.589812
Control	B-cell	0.728447
Control	B-cell	0.953331
Control	B-cell	0.480091
Control	B-cell	0.872649
Control	B-cell	0.416979
Control	B-cell	0.56723
Control	B-cell	0.926237
Control	B-cell	0.966799
Control	B-cell	0.944735
Control	B-cell	0.683287
Control	B-cell	0.536031
Control	B-cell	1.04426
Control	B-cell	2.16037
Control	B-cell	1.08332
Control	B-cell	1.06723
Control	B-cell	0.728046
Control	B-cell	1.12193
Control	B-cell	0.894669
Control	B-cell	1.05674
Control	B-cell	0.975356
Control	B-cell	0.31698
Control	B-cell	1.19273
Control	B-cell	0.838694
Control	B-cell	0.360683
Control	B-cell	0.689135
Control	B-cell	1.15078
Control	B-cell	0.775569
Control	B-cell	0.765112
Control	B-cell	1.72568
Control	B-cell	0.9886
Control	B-cell	1.89113
Treated	B-cell	0.936375
Treated	B-cell	1.11001
Treated	B-cell	1.02468
Treated	B-cell	1.21844
Treated	B-cell	0.98729
Treated	B-cell	0.950707
Treated	B-cell	1.13437
Treated	B-cell	0.984063
Treated	B-cell	1.05533
Treated	B-cell	1.09114
Treated	B-cell	0.963819
Treated	B-cell	1.13492
Treated	B-cell	1.10153
Treated	B-cell	1.19224
Treated	B-cell	0.743847
Treated	B-cell	0.810562
Treated	B-cell	1.00726
Treated	B-cell	0.947593
Treated	B-cell	0.981449
Treated	B-cell	0.842561
Treated	B-cell	0.851386
Treated	B-cell	0.954027
Treated	B-cell	0.83546
Treated	B-cell	0.839007
Treated	B-cell	1.17636
Treated	B-cell	0.635103
Treated	B-cell	0.782711
Treated	B-cell	0.934758
Treated	B-cell	0.750762
Treated	B-cell	0.849485
Treated	B-cell	1.0327
Treated	B-cell	1.17705
Treated	B-cell	0.723053
Treated	B-cell	4.08774
Treated	B-cell	1.13922
Treated	B-cell	0.648043
Treated	B-cell	0.781987
Treated	B-cell	1.05556
Treated	B-cell	1.02443
Treated	B-cell	0.890367
Treated	B-cell	1.13702
Treated	B-cell	0.645446
Treated	B-cell	1.13616
Treated	B-cell	1.11333
Treated	B-cell	0.941191
Treated	B-cell	0.817828
Treated	B-cell	0.765503
Treated	B-cell	0.842424
Treated	B-cell	2.94969
Treated	B-cell	0.816822
Treated	B-cell	0.704539
Treated	B-cell	0.756162
Treated	B-cell	0.902854
Treated	B-cell	0.727592
Treated	B-cell	0.824477
Treated	B-cell	1.02474
Treated	B-cell	0.921858
Treated	B-cell	0.881008
Treated	B-cell	0.994746
Treated	B-cell	0.835403
Treated	B-cell	0.895196
Treated	B-cell	0.940689
Treated	B-cell	0.711429
Treated	B-cell	1.1162
Treated	B-cell	0.775131
Treated	B-cell	1.49656
Treated	B-cell	0.940144
Treated	B-cell	1.5012
Treated	B-cell	0.968972
Treated	B-cell	1.20745
Treated	B-cell	0.805369
Treated	B-cell	0.740474
Treated	B-cell	0.842897
Treated	B-cell	0.955463
Treated	B-cell	1.43312
Control	Myeloid	0.444711
Control	Myeloid
Control	Myeloid	0.627687
Control	Myeloid	1.48748
Control	Myeloid
Control	Myeloid	1.04719
Control	Myeloid	0.969013
Control	Myeloid	1.17418
Control	Myeloid
Control	Myeloid	0.696544
Control	Myeloid	1.10156
Control	Myeloid	0.775256
Control	Myeloid	0.643491
Control	Myeloid	1.01597
Control	Myeloid
Control	Myeloid
Control	Myeloid
Control	Myeloid	0.941373
Control	Myeloid	0.681179
Control	Myeloid	0.722945
Control	Myeloid	0.856745
Control	Myeloid	0.847856
Control	Myeloid	0.675937
Control	Myeloid	1.21633
Control	Myeloid	1.03689
Control	Myeloid	1.07688
Control	Myeloid	0.775742
Control	Myeloid	0.958875
Control	Myeloid	0.697894
Control	Myeloid	0.684477
Control	Myeloid	0.836662
Control	Myeloid	1.20829
Control	Myeloid	0.754103
Control	Myeloid	0.622027
Control	Myeloid	1.50702
Control	Myeloid	0.755908
Control	Myeloid	0.705923
Control	Myeloid	0.972819
Control	Myeloid	0.846348
Control	Myeloid	0.72185
Control	Myeloid	0.742262
Control	Myeloid	0.507057
Control	Myeloid	0.757286
Control	Myeloid	0.634722
Control	Myeloid	0.982331
Control	Myeloid	1.01127
Control	Myeloid	0.556659
Control	Myeloid	1.19765
Control	Myeloid	0.657843
Control	Myeloid	0.628225
Control	Myeloid	1.05893
Control	Myeloid	1.13298
Control	Myeloid	1.25461
Control	Myeloid	1.4715
Control	Myeloid	1.21033
Control	Myeloid	1.3541
Control	Myeloid	1.13704
Control	Myeloid	1.37286
Control	Myeloid	1.34983
Control	Myeloid	1.17231
Control	Myeloid	1.6631
Control	Myeloid	0.889974
Control	Myeloid	1.45174
Control	Myeloid	1.16318
Control	Myeloid	1.15972
Control	Myeloid	1.45799
Control	Myeloid	1.05063
Control	Myeloid	1.41725
Control	Myeloid	0.920379
Control	Myeloid	1.15589
Control	Myeloid	1.53318
Control	Myeloid	0.734323
Control	Myeloid	1.60312
Control	Myeloid	1.35214
Control	Myeloid	1.64743
Treated	Myeloid	1.00608
Treated	Myeloid	1.06584
Treated	Myeloid	0.791575
Treated	Myeloid	2.2672
Treated	Myeloid	0.816081
Treated	Myeloid	1.03048
Treated	Myeloid	0.634232
Treated	Myeloid	0.377043
Treated	Myeloid	1.40618
Treated	Myeloid	0.936608
Treated	Myeloid	0.448819
Treated	Myeloid	1.10195
Treated	Myeloid	1.41838
Treated	Myeloid	1.11477
Treated	Myeloid	0.430652
Treated	Myeloid	1.48097
Treated	Myeloid	1.07007
Treated	Myeloid	0.425293
Treated	Myeloid	0.494833
Treated	Myeloid	0.628079
Treated	Myeloid	0.6427
Treated	Myeloid	1.80015
Treated	Myeloid	0.503769
Treated	Myeloid	0.742015
Treated	Myeloid	1.93674
Treated	Myeloid	1.00175
Treated	Myeloid	0.747444
Treated	Myeloid	2.1982
Treated	Myeloid	0.729095
Treated	Myeloid	1.00094
Treated	Myeloid	0.86474
Treated	Myeloid	0.889455
Treated	Myeloid	0.90912
Treated	Myeloid	1.25812
Treated	Myeloid	0.996008
Treated	Myeloid	0.997462
Treated	Myeloid	1.259
Treated	Myeloid	1.00686
Treated	Myeloid	1.03087
Treated	Myeloid	0.915481
Treated	Myeloid	1.09221
Treated	Myeloid	0.911922
Treated	Myeloid	1.01433
Treated	Myeloid	1.45809
Treated	Myeloid	0.98504
Treated	Myeloid	0.599772
Treated	Myeloid	0.781758
Treated	Myeloid	0.82327
Treated	Myeloid	1.51097
Treated	Myeloid	0.891265
Treated	Myeloid	0.808196
Treated	Myeloid	0.674516
Treated	Myeloid	3.21283
Treated	Myeloid	0.645612
Treated	Myeloid	1.52853
Treated	Myeloid	1.65165
Treated	Myeloid	2.13524
Treated	Myeloid	0.932611
Treated	Myeloid	0.97505
Treated	Myeloid	1.23091
Treated	Myeloid	2.01552
Treated	Myeloid	1.69499
Treated	Myeloid	2.33808
Treated	Myeloid	1.4714
Treated	Myeloid	1.75957
Treated	Myeloid	1.44775
Treated	Myeloid	1.65184
Treated	Myeloid	2.43428
Treated	Myeloid	1.62284
Treated	Myeloid	1.99972
Treated	Myeloid	1.68189
Treated	Myeloid	2.74892
Treated	Myeloid	1.34476
Treated	Myeloid	1.4856
Treated	Myeloid	2.52745
